# Supplementary material for: Computational analysis of the mutations in BAP1, PBRM1 and SETD2 genes reveals the impaired molecular processes in renal cell carcinoma
Source: Oncotarget. 2015 Oct 7;6(31):32161–8. doi: 10.18632/oncotarget.5147 (PMC4741666; doi:10.18632/oncotarget.5147)
Supplement: Supplementary file 2 [file oncotarget-06-32161-s002.xls]

## Sheet: Predictions
Gene name	UniProt	Mutation on CDS	Mutation on protein	Mutation type	GRCh37 genome position	Reference Pubmed Id	NNSPLICE results (WT score --> MUT score)	SpliceAid results	PredictSNP results	PredictSNP confidence	DDIG Prediction	DDIG Probability	Summary	IHC data
BAP1	Q92560	c.348_350delGGA	p.K116_D117>N	Complex - deletion inframe	3:52441999-52442001	24185509	no difference	-HTra2beta1, -PSF, -SRp30c, +hnRNP A1	-	-	disease	87.80
BAP1	Q92560	c.1911_1913delGTG	p.K637_C638>N	Complex - deletion inframe	3:52436865-52436867	21051595	no difference	-CUG-BP1, -Nova-1, -TDP43	-	-	disease	80.80
BAP1	Q92560	c.1997_2005del9	p.R666_H669>N	Complex - deletion inframe	3:52436669-52436677	21051595	no difference	-hnRNP H1, -hnRNP H2, -HTra2beta1, -PSF, -SC35, -SF2/ASF	-	-	disease	97.50
BAP1	Q92560	c.436_436A>CG	p.P147fs*8	Complex - frameshift	3:52441416-52441416	22321046	5'(0.77 --> <0.30)	+hnRNP P (TLS)	-	-	disease	90.19
BAP1	Q92560	c.102_111del10	p.D34fs*35	Deletion - Frameshift	3:52443581-52443590	22975805	no difference	-Nova-1, -SRp20	-	-	disease	87.20
BAP1	Q92560	c.144_144delC	p.L49fs*23	Deletion - Frameshift	3:52442601-52442601	21051595	no difference	no difference	-	-	disease	87.84
BAP1	Q92560	c.155_158delGGAT	p.W52fs*19	Deletion - Frameshift	3:52442587-52442590	23797736	no difference	-SRp20, -SRp30c, -YB-1	-	-	disease	87.97
BAP1	Q92560	c.170_170delG	p.S58fs*14	Deletion - Frameshift	3:52442575-52442575	21642991	no difference	+SRp55, +hnRNP P (TLS), +SRp30c	-	-	disease	88.20
BAP1	Q92560	c.172_179delTCCCGGCG	p.S58fs*8	Deletion - Frameshift	3:52442566-52442573	21874003	no difference	+SF2/ASF	-	-	disease	88.20
BAP1	Q92560	c.193delT	p.L65fs*7	Deletion - Frameshift	3:52442552-52442552	22683710	no difference	+SRp20, +YB-1	-	-	disease	88.30		NEG
BAP1	Q92560	c.219_219delT	p.D73fs*5	Deletion - Frameshift	3:52442526-52442526	21874003	no difference	-SC35	-	-	disease	88.33
BAP1	Q92560	c.222delT	p.D74fs*4	Deletion - Frameshift	3:52442523-52442523		no difference	+DAZAP1, +hnRNP A0, +hnRNP A1, +hnRNP A2/B1, +hnRNP D, +hnRNP DL	-	-	disease	88.33
BAP1	Q92560	c.229_232delGTGA	p.V77fs*9	Deletion - Frameshift	3:52442513-52442516		no difference	+KSRP	-	-	disease	88.35
BAP1	Q92560	c.214_238del25	p.I72fs*7	Deletion - Frameshift	3:52442507-52442531	21874000	no difference	-SC35	-	-	disease	88.33
BAP1	Q92560	c.226_239del14	p.I76fs*45	Deletion - Frameshift	3:52442506-52442519	21874003	no difference	no difference	-	-	disease	88.34
BAP1	Q92560	c.239_239delT	p.M80fs*7	Deletion - Frameshift	3:52442506-52442506	23036577	no difference	-ETR-3, +MBNL1	-	-	disease	88.40
BAP1	Q92560	c.278_281delCTCA	p.T93fs*4	Deletion - Frameshift	3:52442068-52442071	21874003	no difference	no difference	-	-	disease	88.74
BAP1	Q92560	c.299_315del17	p.L100fs*20	Deletion - Frameshift	3:52442034-52442050	22138691	no difference	-hnRNP DL, -MBNL1, -SC35, -SRp30c, -SRp40	-	-	disease	88.96
BAP1	Q92560	c.323_324delTG	p.L108fs*17	Deletion - Frameshift	3:52442025-52442026	21642991	no difference	-hnRNP F, -hnRNP H1, -hnRNP H2, -hnRNP H3	-	-	disease	89.20
BAP1	Q92560	c.354_354delC	p.F118fs*69	Deletion - Frameshift	3:52441995-52441995	21642991	no difference	-SRp20, -YB-1	-	-	disease	89.50
BAP1	Q92560	c.353_372del20	p.F118fs*1	Deletion - Frameshift	3:52441977-52441996	21051595	no difference	-hnRNP F, -hnRNP H1, -hnRNP H2, -hnRNP H3, -HuB, -Nova-1, -SRp20, -TIA-1, -TIAL1, -YB-1	-	-	disease	89.50
BAP1	Q92560	c.430delC	p.H144fs*43	Deletion - Frameshift	3:52441422-52441422	22683710	no difference	+Fox-1, +hnRNP A1, +hnRNP A2/B1, +SRp40	-	-	disease	90.16
BAP1	Q92560	c.455_456delTC	p.L152fs*2	Deletion - Frameshift	3:52441314-52441315	22842228	no difference	no difference	-	-	disease	90.31
BAP1	Q92560	c.458delC	p.P153fs*34	Deletion - Frameshift	3:52441312-52441312	22683710	no difference	+hnRNP K	-	-	disease	90.34		NEG
BAP1	Q92560	c.459_459delT	p.E154fs*33	Deletion - Frameshift	3:52441311-52441311	22367297	no difference	-hnRNP A1	-	-	disease	90.37
BAP1	Q92560	c.449_467del19	p.H151fs*30	Deletion - Frameshift	3:52441303-52441321	22321046	no difference	-hnRNP A1, -SC35, -SRp30c, -YB-1	-	-	disease	90.28
BAP1	Q92560	c.512_512delT	p.V171fs*16	Deletion - Frameshift	3:52441258-52441258	21642991	3'(0.44 --> 0.95)	+SRp40	-	-	disease	90.57
BAP1	Q92560	c.495_519del25	p.E166fs*13	Deletion - Frameshift	3:52441251-52441275	21051595	3'(0.44 --> <0.30)	-ETR-3, -TIA-1, -TIAL1	-	-	disease	90.51
BAP1	Q92560	c.568_569CC>T	p.P190fs*41	Deletion - Frameshift	3:52441201-52441202	23026932	no difference	no difference	-	-	disease	90.92
BAP1	Q92560	c.602_602delA	p.E201fs*30	Deletion - Frameshift	3:52440902-52440902	21642991	no difference	-hnRNP A1, -SC35, -SRp30c	-	-	disease	91.10
BAP1	Q92560	c.634_634delG	p.E212fs*19	Deletion - Frameshift	3:52440870-52440870	21874003	no difference	no difference	-	-	disease	91.25
BAP1	Q92560	c.621_636del16	p.R208fs*18	Deletion - Frameshift	3:52440868-52440883	21051595	no difference	-SRp20, -SRp55, -YB-1	-	-	disease	91.19
BAP1	Q92560	c.645_645delC	p.L216fs*15	Deletion - Frameshift	3:52440859-52440859	23036577	no difference	+SC35, +SF2/ASF, +YB-1	-	-	disease	91.31
BAP1	Q92560	c.655delG	p.A219fs*12	Deletion - Frameshift	3:52440849-52440849	23793026	3'(0.42 --> 0.60)	-hnRNP DL, -SRp40, +SRp30c	-	-	disease	91.36
BAP1	Q92560	c.661delG	p.E221fs*10	Deletion - Frameshift	3:52440391-52440391	22817889	no difference	-hnRNP A1, -hnRNP F, -hnRNP H3	-	-	disease	91.37
BAP1	Q92560	c.662_662delA	p.E221fs*10	Deletion - Frameshift	3:52440390-52440390	23478236	no difference	-hnRNP A1, -SC35	-	-	disease	91.37
BAP1	Q92560	c.698delT	p.V233fs*16	Deletion - Frameshift	3:52440354-52440354	24185509	no difference	+hnRNP F, +hnRNP H1, +hnRNP H2, +hnRNP H3, +hnRNP P (TLS), +SRp40	-	-	disease	91.51
BAP1	Q92560	c.700_700delG	p.V234fs*15	Deletion - Frameshift	3:52440352-52440352	21874000	no difference	+ETR-3	-	-	disease	91.50
BAP1	Q92560	c.719_723delAGTAT	p.K240fs*42	Deletion - Frameshift	3:52440329-52440333	23975423	no difference	+hnRNP H1, +hnRNP H2, +SRp40	-	-	disease	91.59
BAP1	Q92560	c.759_759delG	p.T254fs*3	Deletion - Frameshift	3:52440293-52440293	21051595	no difference	-SF2/ASF	-	-	disease	91.75
BAP1	Q92560	c.790_790delA	p.R264fs*2	Deletion - Frameshift	3:52439922-52439922	23478236	no difference	+hnRNP A1	-	-	disease	91.85
BAP1	Q92560	c.812_821del10	p.I271fs*61	Deletion - Frameshift	3:52439891-52439900	21874003	no difference	-Nova-1	-	-	disease	91.92
BAP1	Q92560	c.848delA	p.E283fs*52	Deletion - Frameshift	3:52439864-52439864		no difference	-hnRNP A1, -SC35, -SRp30c, +hnRNP F, +hnRNP H3	-	-	disease	92.02
BAP1	Q92560	c.851_858delAGTCCAAG	p.E284fs*20	Deletion - Frameshift	3:52439854-52439861	22138691	5'(<0.30 --> 0.38)	-hnRNP A1, -hnRNP H1, -hnRNP H2, -SC35, -SRp30c	-	-	disease	92.03
BAP1	Q92560	c.870delC	p.N290fs*45	Deletion - Frameshift	3:52439842-52439842	22461374	no difference	no difference	-	-	disease	92.06
BAP1	Q92560	c.862_920del59	p.A288fs*90	Deletion - Frameshift	3:52439792-52439850	23478236	no difference	-hnRNP A1, -hnRNP H3, -MBNL1, -SC35, -SRp40	-	-	disease	92.07
BAP1	Q92560	c.971delC	p.P324fs*11	Deletion - Frameshift	3:52439271-52439271	22683710	no difference	no difference	-	-	disease	92.38		NEG
BAP1	Q92560	c.966_978del13	p.P324fs*7	Deletion - Frameshift	3:52439264-52439276	21642991	no difference	-hnRNP G, -hnRNP K, -SRp20, -SRp40, -YB-1	-	-	disease	92.37
BAP1	Q92560	c.968_978del11	p.A323fs*71	Deletion - Frameshift	3:52439264-52439274	21051595	no difference	-hnRNP G, -hnRNP K, -SRp20, -SRp40, -YB-1	-	-	disease	92.37
BAP1	Q92560	c.993_993delA	p.K331fs*4	Deletion - Frameshift	3:52439249-52439249	21874003	no difference	+YB-1	-	-	disease	92.45
BAP1	Q92560	c.1023_1023delC	p.S341fs*21	Deletion - Frameshift	3:52439219-52439219	21874000	no difference	-SC35, -SRp30c, -SRp40	-	-	disease	92.57
BAP1	Q92560	c.999_1050del52	p.V335fs*10	Deletion - Frameshift	3:52439192-52439243	21874003	no difference	-hnRNP F, -hnRNP H1, -hnRNP H2, -hnRNP H3, -hnRNP K, -hnRNP P (TLS), -SC35, -SRp20, -SRp30c, -SRp40, -YB-1, +SRp55	-	-	disease	92.50
BAP1	Q92560	c.1219delG	p.D407fs*23	Deletion - Frameshift	3:52438500-52438500	22683710	no difference	-hnRNP A1, -hnRNP F, -hnRNP H1, -hnRNP H2, -hnRNP H3, -SF2/ASF, -SRp30c	-	-	disease	92.61		NEG
BAP1	Q92560	c.1220delA	p.D407fs*23	Deletion - Frameshift	3:52438499-52438499		no difference	-hnRNP A1, -hnRNP F, -hnRNP H1, -hnRNP H2, -hnRNP H3, -SC35, -SF2/ASF, -SRp30c	-	-	disease	92.61
BAP1	Q92560	c.1252delT	p.Y418fs*12	Deletion - Frameshift	3:52437909-52437909	23797736	5'(0.90 --> <0.30) 3'(0.91 --> 0.78)	-ZRANB2, +KSRP	-	-	disease	92.61
BAP1	Q92560	c.1256delA	p.K419fs*11	Deletion - Frameshift	3:52437905-52437905	22683710	no difference	-hnRNP F, -hnRNP H1, -hnRNP H2	-	-	disease	92.61		NEG
BAP1	Q92560	c.1271_1274delGGAA	p.K425fs*4	Deletion - Frameshift	3:52437887-52437890	22683710	no difference	-hnRNP A1, -hnRNP H1, -hnRNP H2, -hnRNP H3, -ZRANB2, +hnRNP F	-	-	disease	92.62		NEG
BAP1	Q92560	c.1358_1359delAA	p.K453fs*15	Deletion - Frameshift	3:52437802-52437803	22138691	no difference	no difference	-	-	disease	92.84
BAP1	Q92560	c.1392_1392delC	p.I465fs*106	Deletion - Frameshift	3:52437769-52437769	24705312	no difference	+SRp20	-	-	disease	92.77
BAP1	Q92560	c.1497_1497delC	p.I499fs*72	Deletion - Frameshift	3:52437664-52437664	21874000	no difference	-YB-1	-	-	disease	92.74
BAP1	Q92560	c.1508delT	p.F503fs*68	Deletion - Frameshift	3:52437653-52437653		no difference	-HuB, -TIA-1, -TIAL1	-	-	disease	92.72
BAP1	Q92560	c.1553_1559delGGCCCTC	p.R518fs*51	Deletion - Frameshift	3:52437602-52437608	21642991	no difference	-SF2/ASF, +MBNL1	-	-	disease	92.45
BAP1	Q92560	c.1573_1580delTCCCACAT	p.S525fs*9	Deletion - Frameshift	3:52437581-52437588	22138691	no difference	-hnRNP K, -SRp20, -YB-1	-	-	disease	92.32
BAP1	Q92560	c.1604_1604delA	p.D535fs*36	Deletion - Frameshift	3:52437557-52437557	21642991	no difference	-PSF, -SRp30c, +hnRNP P (TLS)	-	-	disease	92.17
BAP1	Q92560	c.1666_1669delGTCA	p.V556fs*14	Deletion - Frameshift	3:52437492-52437495	24185509	no difference	-SRp20, -YB-1	-	-	disease	92.02
BAP1	Q92560	c.1717_1717delC	p.L573fs*3	Deletion - Frameshift	3:52437444-52437444	23478236	no difference	-SC35	-	-	disease	91.76
BAP1	Q92560	c.1714_1718delCCCCT	p.P572fs*69	Deletion - Frameshift	3:52437443-52437447	21051595	no difference	-SC35, +KSRP	-	-	disease	91.79
BAP1	Q92560	c.1793delC	p.P598fs*19	Deletion - Frameshift	3:52437251-52437251	22683710	no difference	-hnRNP K	-	-	disease	91.86		NEG
BAP1	Q92560	c.1794_1797delAGTG	p.V599fs*17	Deletion - Frameshift	3:52437247-52437250	21642991	no difference	-hnRNP K	-	-	disease	91.85
BAP1	Q92560	c.1787_1806del20	p.S597fs*39	Deletion - Frameshift	3:52437238-52437257	23036577	no difference	-hnRNP H1, -hnRNP H2, -hnRNP K, -HTra2beta1, -PSF, -SC35, -SRp30c, -SRp40	-	-	disease	91.83
BAP1	Q92560	c.1831_1834delGAGA	p.E611fs*5	Deletion - Frameshift	3:52437210-52437213	23793026	no difference	-hnRNP H1, -hnRNP H2	-	-	disease	92.04
BAP1	Q92560	c.1892_1901del10	p.E631fs*3	Deletion - Frameshift	3:52436877-52436886	21642991	3'(<0.30 --> 0.54)	-MBNL1, -SC35, -SRp40, +ETR-3	-	-	disease	91.17
BAP1	Q92560	c.1937_1955del19	p.Y646fs*3	Deletion - Frameshift	3:52436823-52436841	21642991	no difference	-hnRNP A1, -hnRNP F, -hnRNP H1, -hnRNP H2, -hnRNP H3, -SF2/ASF, -SRp30c	-	-	disease	91.16
BAP1	Q92560	c.1965_1966delGA	p.K656fs*7	Deletion - Frameshift	3:52436812-52436813	23975423	no difference	-hnRNP A1, -hnRNP H1, -hnRNP H2, +DAZAP1, +hnRNP A2/B1, +SRp30c, +YB-1	-	-	disease	90.80
BAP1	Q92560	c.2010_2035del26	p.Y671fs*37	Deletion - Frameshift	3:52436639-52436664		no difference	-HuB, -Nova-1, -SRp20, -TIA-1, -TIAL1, -YB-1	-	-	disease	91.58
BAP1	Q92560	c.2028_2046del19	p.C676fs*10	Deletion - Frameshift	3:52436628-52436646	22683710	no difference	-HuB, -TIA-1, -TIAL1, -YB-1	-	-	disease	92.36		NEG
BAP1	Q92560	c.2051delA	p.Q684fs*8	Deletion - Frameshift	3:52436623-52436623	22683710	5'(0.91 --> 0.95) 3'(0.38 --> <0.30)	-SRp30c, +ZRANB2	-	-	disease	93.27		NEG
BAP1	Q92560	c.2072delT	p.L691fs*>39	Deletion - Frameshift	3:52436422-52436422	23797736	no difference	no difference	-	-	disease	88.43
BAP1	Q92560	c.2073delA	p.V692fs*>38	Deletion - Frameshift	3:52436421-52436421	24166983	no difference	+SRp55	-	-	disease	87.74
BAP1	Q92560	c.2095_2096delCG	p.R699fs*17	Deletion - Frameshift	3:52436398-52436399	21874000	no difference	-SRp55	-	-	disease	86.77
BAP1	Q92560	c.2097delG	p.R700fs*>30	Deletion - Frameshift	3:52436397-52436397		no difference	-SRp55	-	-	disease	80.49
BAP1	Q92560	c.2080_2105del26	p.Q694fs*14	Deletion - Frameshift	3:52436389-52436414	21051595	no difference	-9G8, -DAZAP1, -hnRNP A1, -hnRNP A2/B1, -SC35, -SRp20, -SRp30c, -SRp55, -YB-1	-	-	disease	88.53
BAP1	Q92560	c.2110delG	p.V704fs*>26	Deletion - Frameshift	3:52436384-52436384	24166983	no difference	no difference	-	-	disease	77.57
BAP1	Q92560	c.2132delA	p.K711fs*>19	Deletion - Frameshift	3:52436362-52436362		no difference	+SF2/ASF, +SRp40	-	-	disease	51.87
BAP1	Q92560	c.2149delC	p.R717fs*>13	Deletion - Frameshift	3:52436345-52436345		no difference	+SRp40, +hnRNP P (TLS), +SC35, +SRp30c	-	-	disease	52.05
BAP1	Q92560	c.21_32del12	p.E7_S10delELES	Deletion - In frame	3:52443863-52443874	22683710	no difference	+SRp30c	-	-	disease	98.00		NEG
BAP1	Q92560	c.56_58delTGG	p.V19delV	Deletion - In frame	3:52443739-52443741	24166983	no difference	no difference	-	-	disease	88.40
BAP1	Q92560	c.168_179del12	p.R57_R60delRSRR	Deletion - In frame	3:52442566-52442577	22842228	no difference	-SRp55	-	-	disease	92.10
BAP1	Q92560	c.700_702delGTG	p.V234del	Deletion - In frame	3:52440350-52440352	22321046	no difference	no difference	-	-	disease	89.30
BAP1	Q92560	c.845_853del9	p.E283_S285del	Deletion - In frame	3:52439859-52439867	21051595	no difference	-hnRNP A1, -hnRNP H1, -hnRNP H2, -SC35, -SRp30c	-	-	Neutral	56.10
BAP1	Q92560	c.1891_1902del12	p.E631_A634del	Deletion - In frame	3:52436876-52436887	21051595	no difference	-hnRNP H1, -hnRNP H2, -MBNL1, -SC35, -SRp30c	-	-	disease	93.60
BAP1	Q92560	c.784_2190del1407	p.L262_*730del	Deletion - In frame		22321046	N/A	N/A	N/A	N/A	N/A	N/A	N/A
BAP1	Q92560	c.1_375del375	p.M1_E125del	Deletion - In frame		22321046	N/A	N/A	N/A	N/A	N/A	N/A	N/A
BAP1	Q92560	c.?	p.L96_N102del	Deletion - In frame		24423917	N/A	N/A	N/A	N/A	N/A	N/A	N/A
BAP1	Q92560	c.6_7insT	p.K3fs*1	Insertion - Frameshift	3:52443888-52443889	21874003	no difference	+HTra2beta1, +MBNL1	-	-	disease	85.79
BAP1	Q92560	c.6_7insAT	p.K3fs*70	Insertion - Frameshift	3:52443888-52443889	22683710	no difference	no difference	-	-	disease	85.79		NEG
BAP1	Q92560	c.58_59insTG	p.E20fs*53	Insertion - Frameshift	3:52443738-52443739	24705312	no difference	+hnRNP P (TLS), +ETR-3	-	-	disease	86.53
BAP1	Q92560	c.510_511insT	p.V171fs*12	Insertion - Frameshift	3:52441259-52441260	24705312	no difference	no difference	-	-	disease	90.57
BAP1	Q92560	c.788_789insT	p.R264fs*20	Insertion - Frameshift	3:52439923-52439924		3'(0.40 --> <0.30)	no difference	-	-	disease	91.84
BAP1	Q92560	c.807_808insAG	p.L270fs*2	Insertion - Frameshift	3:52439904-52439905		no difference	+hnRNP H1, +hnRNP H2	-	-	disease	91.91
BAP1	Q92560	c.915_916insT	p.E306fs*1	Insertion - Frameshift	3:52439796-52439797	21874003	no difference	-hnRNP A1	-	-	disease	92.15
BAP1	Q92560	c.915_916insTG	p.E306fs*30	Insertion - Frameshift	3:52439796-52439797	23793026	no difference	-hnRNP A1, +hnRNP I (PTB)	-	-	disease	92.15
BAP1	Q92560	c.920_921insG	p.N308fs*90	Insertion - Frameshift	3:52439791-52439792	22367297	no difference	+SRp40	-	-	disease	92.16
BAP1	Q92560	c.1145_1146insG	p.R383fs*15	Insertion - Frameshift	3:52438573-52438574	21874003	no difference	+hnRNP A1	-	-	disease	92.61
BAP1	Q92560	c.1231_1232insA	p.N411fs*7	Insertion - Frameshift	3:52438487-52438488	24185509	no difference	-DAZAP1, -hnRNP A1, -hnRNP A2/B1, -SRp30c, -YB-1, +HuB, +KSRP, +TIA-1, +TIAL1	-	-	disease	92.60
BAP1	Q92560	c.1259_1260insTAGGG	p.K421fs*11	Insertion - Frameshift	3:52437901-52437902	22138691	5'(0.90 --> 0.83)	+hnRNP H3, +KSRP, +SRp40	-	-	disease	92.61
BAP1	Q92560	c.1441_1442insA	p.H481fs*11	Insertion - Frameshift	3:52437719-52437720	24166983	no difference	+YB-1	-	-	disease	92.75
BAP1	Q92560	c.1701_1702insCT	p.G568fs*4	Insertion - Frameshift	3:52437459-52437460	24166983	no difference	+hnRNP F, +SRp20, +SRp40, +YB-1	-	-	disease	91.80
BAP1	Q92560	c.1952_1953insG	p.E652fs*12	Insertion - Frameshift	3:52436825-52436826	21642991	no difference	-SF2/ASF, -SRp30c, +SRp40	-	-	disease	90.90
BAP1	Q92560	c.2041_2042insT	p.M681fs*36	Insertion - Frameshift	3:52436632-52436633	22138691	no difference	+MBNL1, +SRp40	-	-	disease	93.12
BAP1	Q92560	c.2110_2111insG	p.V704fs*13	Insertion - Frameshift	3:52436383-52436384	23036577	no difference	+hnRNP F, +hnRNP H1, +hnRNP H2, +hnRNP H3	-	-	disease	82.79
BAP1	Q92560	c.2023_2024insATA	p.F674_I675insN	Insertion - In frame	3:52436650-52436651	24705312	no difference	-Nova-1, -SRp20, -YB-1	-	-	disease	86.50
BAP1	Q92560	c.2188T>G	p.*730G	Nonstop extension	3:52436306-52436306	22683710	no difference	+hnRNP A1, +hnRNP F, +hnRNP H1, +hnRNP H2, +hnRNP H3, +SC35, +SF2/ASF	-	-	-	-		NEG
BAP1	Q92560	c.2188T>A	p.*730?	Nonstop extension	3:52436306-52436306	24166983	no difference	+hnRNP H1, +hnRNP H2, +PSF, +SRp40	-	-	-	-
BAP1	Q92560	c.2188T>C	p.*730R	Nonstop extension	3:52436306-52436306		no difference	no difference	-	-	-	-
BAP1	Q92560	c.37+1G>A	p.?	Splice site	3:52443857-52443857	24185509	5'(0.99 --> <0.30)	no difference	-	-	-	-
BAP1	Q92560	c.38-1_38del gG	p.?	Splice site	3:52443759-52443760	23797736	3'(0.75 --> <0.30)	+YB-1	-	-	-	-
BAP1	Q92560	c.38-25_47del35	p.?	Splice site	3:52443750-52443784	21051595	3'(0.75 --> <0.30)	-9G8, -hnRNP DL, -hnRNP I (PTB), -SRp20, -YB-1	-	-	-	-
BAP1	Q92560	c.38-12_63del38	p.?	Splice site	3:52443734-52443771	21051595	3'(0.75 --> <0.30)	-9G8, -hnRNP DL, -hnRNP I (PTB), -MBNL1, -SRp20, -YB-1, +MBNL1	-	-	-	-
BAP1	Q92560	c.67+1G>A	p.?	Splice site	3:52443729-52443729		5'(0.99 --> <0.30)	-PSF, -ZRANB2, +hnRNP F, +hnRNP H1, +hnRNP H2, +hnRNP H3, +SRp40	-	-	-	-
BAP1	Q92560	c.67+1G>C	p.?	Splice site	3:52443729-52443729		5'(0.99 --> <0.30)	-PSF, -ZRANB2	-	-	-	-
BAP1	Q92560	c.67+2T>G	p.?	Splice site	3:52443728-52443728		5'(0.99 --> <0.30)	-PSF, -ZRANB2, +hnRNP P (TLS)	-	-	-	-
BAP1	Q92560	c.68-2A>G	p.?	Splice site	3:52443626-52443626	24185509	3'(1.00 --> <0.30)	-SC35, -SF2/ASF, -SRp40	-	-	-	-
BAP1	Q92560	c.68-9_72del14	p.?	Splice site	3:52443620-52443633	23478236	3'(1.00 --> <0.30) 3'(<0.30 --> 0.80)	-ETR-3, -SC35, -SF2/ASF, -SRp20, -SRp40, -YB-1	-	-	-	-
BAP1	Q92560	c.122+2T>A	p.?	Splice site	3:52443568-52443568		5'(0.98 --> <0.30)	-hnRNP P (TLS), -ZRANB2	-	-	-	-
BAP1	Q92560	c.122+2T>C	p.?	Splice site	3:52443568-52443568		5'(0.98 --> <0.30)	-hnRNP H3, -hnRNP P (TLS), -ZRANB2	-	-	-	-
BAP1	Q92560	c.256-2A>C	p.?	Splice site	3:52442095-52442095	23861464	3'(0.78 --> <0.30)	+MBNL1, +YB-1	-	-	-	-
BAP1	Q92560	c.256-13_256-1del	p.?	Splice site	3:52442094-52442106	21642991	3'(0.78 --> <0.30)	-hnRNP I (PTB), -HuB, -SRp40, -TIA-1, -TIAL1, +YB-1	-	-	-	-
BAP1	Q92560	c.256-1G>A	p.?	Splice site	3:52442094-52442094	24166983	3'(0.78 --> <0.30)	-SRp40	-	-	-	-
BAP1	Q92560	c.376-1G>A	p.?	Splice site	3:52441477-52441477		3'(0.98 --> <0.30)	no difference	-	-	-	-
BAP1	Q92560	c.376-9_416del50	p.?	Splice site	3:52441436-52441485	21051595	3'(0.98 --> <0.30)	-hnRNP C2, -hnRNP I (PTB), -MBNL1, -SF2/ASF, -SRp30c, +hnRNP E2, +hnRNP K	-	-	-	-
BAP1	Q92560	c.376-7_418del50	p.?	Splice site	3:52441434-52441483	21051595	3'(0.98 --> <0.30)	-hnRNP C2, -MBNL1, -SF2/ASF, -SRp30c, -SRp40	-	-	-	-
BAP1	Q92560	c.437+1G>T	p.?	Splice site	3:52441414-52441414	21642991	5'(0.77 --> <0.30)	no difference	-	-	-	-
BAP1	Q92560	c.438-24_438-2del	p.?	Splice site	3:52441334-52441356	21642991	3'(0.99 --> <0.30)	-ETR-3, -hnRNP C1, -hnRNP C2, -hnRNP E2, -HuR, -SF2/ASF, -TIA-1, -TIAL1	-	-	-	-
BAP1	Q92560	c.438-1G>A	p.?	Splice site	3:52441333-52441333	22683710	3'(0.99 --> <0.30) 3'(<0.30 --> 0.33)	+hnRNP E1, +hnRNP K	-	-	-	-		NEG
BAP1	Q92560	c.438-19_441del23	p.?	Splice site	3:52441329-52441351	22321046	3'(0.99 --> <0.30)	-ETR-3, -hnRNP C1, -hnRNP C2, -hnRNP E2, -HuR, -SF2/ASF, -TIA-1, -TIAL1	-	-	-	-
BAP1	Q92560	c.580+2T>C	p.?	Splice site	3:52441188-52441188	21642991	5'(0.93 --> <0.30) 3'(0.45 --> 0.43)	-hnRNP A1, -SF2/ASF	-	-	-	-
BAP1	Q92560	c.573_580+15del8	p.?	Splice site	3:52441175-52441197	21051595	5'(0.93 --> <0.30)	-hnRNP A1, -SF2/ASF, -SRp30c, -YB-1	-	-	-	-
BAP1	Q92560	c.784-2A>C	p.?	Splice site	3:52439930-52439930	21642991	3'(0.40 --> <0.30)	+ETR-3, +MBNL1, +TDP43	-	-	-	-
BAP1	Q92560	c.784-2A>T	p.?	Splice site	3:52439930-52439930		3'(0.40 --> <0.30)	+ETR-3, +MBNL1, +TIA-1, +TIAL1	-	-	-	-
BAP1	Q92560	c.784-1G>A	p.?	Splice site	3:52439929-52439929	24185509	3'(0.40 --> <0.30)	no difference	-	-	-	-
BAP1	Q92560	c.932-7G>T	p.?	Splice site	3:52439317-52439317		no difference	+HuB, +TIA-1, +TIAL1	-	-	-	-
BAP1	Q92560	c.932-2A>G	p.?	Splice site	3:52439312-52439312		3'(0.96 --> <0.30)	no difference	-	-	-	-
BAP1	Q92560	c.932-1G>T	p.?	Splice site	3:52439311-52439311		3'(0.96 --> <0.30)	no difference	-	-	-	-
BAP1	Q92560	c.1251-7C>A	p.?	Splice site	3:52437917-52437917		5'(0.90 --> 0.85)	+RBM25, +SF2/ASF, +YB-1, +SRp30c	-	-	-	-
BAP1	Q92560	c.1729+1G>T	p.?	Splice site	3:52437431-52437431	23861464	5'(0.79 --> <0.30)	-SRp40, +hnRNP A1, +hnRNP K, +KSRP	-	-	-	-
BAP1	Q92560	c.1730-1G>T	p.?	Splice site	3:52437315-52437315		3'(0.93 --> <0.30) 3'(<0.30 --> 0.96)	-hnRNP H1, -hnRNP H2, -SF2/ASF, -SRp40	-	-	-	-
BAP1	Q92560	c.1730-9_1732deltcttcccagAGG	p.?	Splice site	3:52437312-52437323	22722839	3'(0.93 --> <0.30)	-hnRNP F, -hnRNP H1, -hnRNP H2, -hnRNP H3, -hnRNP I (PTB), -hnRNP P (TLS), -nPTB, -SF2/ASF, -SRp40	-	-	-	-
BAP1	Q92560	c.1984-1G>T	p.?	Splice site	3:52436691-52436691		3'(1.00 --> <0.30)	-SC35	-	-	-	-
BAP1	Q92560	c.2047_2056+19del29	p.?	Splice site	3:52436599-52436627	21874000	5'(0.91 --> <0.30)	-hnRNP A1, -hnRNP F, -hnRNP H1, -hnRNP H2, -hnRNP H3, -MBNL1, -SF2/ASF, -SRp30c, -SRp40	-	-	-	-
BAP1	Q92560	c.2057-5C>G	p.?	Splice site	3:52436442-52436442		3'(0.92 --> 0.70)	no difference	-	-	-	-
BAP1	Q92560	c.2057-4G>T	p.?	Splice site	3:52436441-52436441	21642991	no difference	-SRp40	-	-	-	-
BAP1	Q92560	c.2057-2delA	p.?	Splice site	3:52436439-52436439	24705312	3'(0.92 --> <0.30)	-SRp30c, -SRp40	-	-	-	-
BAP1	Q92560	c.51G>T	p.L17L	Substitution - coding silent	3:52443746-52443746		no difference	-MBNL1	-	-	-	-
BAP1	Q92560	c.120G>A	p.Q40Q	Substitution - coding silent	3:52443572-52443572		no difference	+QKI	-	-	-	-
BAP1	Q92560	c.129A>G	p.V43V	Substitution - coding silent	3:52442616-52442616		no difference	+CUG-BP1, +ETR-3, +Nova-1	-	-	-	-
BAP1	Q92560	c.186C>T	p.V62V	Substitution - coding silent	3:52442559-52442559		no difference	-hnRNP I (PTB), +hnRNP K	-	-	-	-
BAP1	Q92560	c.207G>A	p.T69T	Substitution - coding silent	3:52442538-52442538		no difference	-SRp55	-	-	-	-
BAP1	Q92560	c.273T>C	p.C91C	Substitution - coding silent	3:52442076-52442076		no difference	no difference	-	-	-	-
BAP1	Q92560	c.558G>A	p.L186L	Substitution - coding silent	3:52441212-52441212		no difference	+SRp40	-	-	-	-
BAP1	Q92560	c.576C>T	p.D192D	Substitution - coding silent	3:52441194-52441194	22980975	no difference	-SF2/ASF, +DAZAP1, +hnRNP A0, +hnRNP A1, +hnRNP A2/B1, +hnRNP D, +hnRNP DL, +SC35	-	-	-	-
BAP1	Q92560	c.654T>C	p.T218T	Substitution - coding silent	3:52440850-52440850		3'(0.42 --> 0.31)	-hnRNP DL	-	-	-	-
BAP1	Q92560	c.717C>T	p.I239I	Substitution - coding silent	3:52440335-52440335		no difference	-SRp20, -YB-1	-	-	-	-
BAP1	Q92560	c.801G>A	p.Q267Q	Substitution - coding silent	3:52439911-52439911		no difference	-SRp40	-	-	-	-
BAP1	Q92560	c.936T>G	p.G312G	Substitution - coding silent	3:52439306-52439306		no difference	+hnRNP F, +hnRNP H1, +hnRNP H2, +hnRNP H3	-	-	-	-
BAP1	Q92560	c.969C>T	p.A323A	Substitution - coding silent	3:52439273-52439273		no difference	no difference	-	-	-	-
BAP1	Q92560	c.1182C>T	p.Y394Y	Substitution - coding silent	3:52438537-52438537		no difference	+Nova-1	-	-	-	-
BAP1	Q92560	c.1338C>T	p.N446N	Substitution - coding silent	3:52437823-52437823		no difference	-HTra2beta1, -Nova-1, -Nova-2, -SRp20	-	-	-	-
BAP1	Q92560	c.1809C>T	p.V603V	Substitution - coding silent	3:52437235-52437235		no difference	+ETR-3, +SRp55, +ZRANB2	-	-	-	-
BAP1	Q92560	c.1839G>A	p.T613T	Substitution - coding silent	3:52437205-52437205		5'(0.50 --> 0.65)	+ESRP1, +hnRNP A1, +SF2/ASF	-	-	-	-
BAP1	Q92560	c.1944G>A	p.A648A	Substitution - coding silent	3:52436834-52436834		no difference	+Nova-2, +SRp30c	-	-	-	-
BAP1	Q92560	c.1974G>A	p.K658K	Substitution - coding silent	3:52436804-52436804		no difference	-hnRNP A1, -hnRNP H1, -hnRNP H2, -HTra2alpha, -HTra2beta1, -SC35, -SF2/ASF, -SRp40, -SRp54, -SRp55, -SRp75	-	-	-	-
BAP1	Q92560	c.2055A>G	p.E685E	Substitution - coding silent	3:52436619-52436619		5'(0.91 --> 0.69)	-hnRNP A1, -SF2/ASF, +ETR-3	-	-	-	-
BAP1	Q92560	c.1A>G	p.M1V	Substitution - Missense	3:52443894-52443894		5'(<0.30 --> 0.83)	+hnRNP A1, +hnRNP F, +hnRNP H1, +hnRNP H2, +hnRNP H3, +SF2/ASF	NEUTRAL	0.602564	-	-
BAP1	Q92560	c.2T>C	p.M1T	Substitution - Missense	3:52443893-52443893	24166983	no difference	+SRp30c	DELETERIOUS	0.605483	-	-
BAP1	Q92560	c.3G>A	p.M1I	Substitution - Missense	3:52443892-52443892		no difference	+SLM-2	NEUTRAL	0.631518	-	-
BAP1	Q92560	c.10G>T	p.G4C	Substitution - Missense	3:52443885-52443885		no difference	-hnRNP F, -hnRNP H1, -hnRNP H2, -hnRNP H3	DELETERIOUS	0.869084	-	-
BAP1	Q92560	c.29G>A	p.S10N	Substitution - Missense	3:52443866-52443866	23036577	no difference	+DAZAP1, +hnRNP A1, +hnRNP A2/B1, +SRp30c, +YB-1	DELETERIOUS	0.718713	-	-
BAP1	Q92560	c.29G>C	p.S10T	Substitution - Missense	3:52443866-52443866		no difference	no difference	DELETERIOUS	0.869084	-	-
BAP1	Q92560	c.34C>A	p.P12T	Substitution - Missense	3:52443861-52443861	24293293	no difference	+SRp40	DELETERIOUS	0.755661	-	-
BAP1	Q92560	c.34C>G	p.P12A	Substitution - Missense	3:52443861-52443861		no difference	+SC35, +SF2/ASF, +SRp40	NEUTRAL	0.628313	-	-
BAP1	Q92560	c.38G>T	p.G13V	Substitution - Missense	3:52443759-52443759	22683710	3'(0.75 --> <0.30)	+hnRNP I (PTB)	DELETERIOUS	0.606973	-	-		POS
BAP1	Q92560	c.50T>C	p.L17P	Substitution - Missense	3:52443747-52443747		no difference	+hnRNP K	DELETERIOUS	0.755661	-	-
BAP1	Q92560	c.71T>A	p.V24D	Substitution - Missense	3:52443621-52443621	22138691	5'(<0.30 --> 0.49)	no difference	DELETERIOUS	0.869084	-	-
BAP1	Q92560	c.88G>A	p.E30K	Substitution - Missense	3:52443604-52443604		no difference	-hnRNP A1, -hnRNP F, -hnRNP H1, -hnRNP H2, -hnRNP H3, -SC35, -SF2/ASF	NEUTRAL	0.602564	-	-
BAP1	Q92560	c.91G>A	p.E31K	Substitution - Missense	3:52443601-52443601	23793026	no difference	-hnRNP A1, -hnRNP F, -hnRNP H1, -hnRNP H2, -hnRNP H3, -SF2/ASF, -SRp30c, +PSF	DELETERIOUS	0.869084	-	-
BAP1	Q92560	c.92A>T	p.E31V	Substitution - Missense	3:52443600-52443600	23797736	no difference	-hnRNP A1, -hnRNP F, -hnRNP H1, -hnRNP H2, -hnRNP H3, -SC35, -SF2/ASF, -SRp30c, +hnRNP C2	DELETERIOUS	0.869084	-	-
BAP1	Q92560	c.92A>C	p.E31A	Substitution - Missense	3:52443600-52443600		no difference	-hnRNP A1, -hnRNP F, -hnRNP H1, -hnRNP H2, -hnRNP H3, -SC35, -SF2/ASF, -SRp30c	DELETERIOUS	0.869084	-	-
BAP1	Q92560	c.92A>G	p.E31G	Substitution - Missense	3:52443600-52443600		no difference	-hnRNP A1, -SC35, -SF2/ASF, -SRp30c	DELETERIOUS	0.755661	-	-
BAP1	Q92560	c.93G>T	p.E31D	Substitution - Missense	3:52443599-52443599		no difference	-hnRNP A1, -hnRNP H1, -hnRNP H2, -SC35, -SRp20, -YB-1	NEUTRAL	0.653073	-	-
BAP1	Q92560	c.97T>G	p.Y33D	Substitution - Missense	3:52443595-52443595	22683710	no difference	-SRp20, +hnRNP G, +SRp30c	DELETERIOUS	0.869084	-	-
BAP1	Q92560	c.128T>G	p.V43G	Substitution - Missense	3:52442617-52442617	22683710	no difference	+hnRNP C2, +SF2/ASF, +SRp30c	DELETERIOUS	0.869084	-	-		NEG
BAP1	Q92560	c.134G>A	p.G45E	Substitution - Missense	3:52442611-52442611		no difference	-SRp30c, +hnRNP C1, +hnRNP C2	DELETERIOUS	0.869084	-	-
BAP1	Q92560	c.139A>T	p.I47F	Substitution - Missense	3:52442606-52442606	21874003	no difference	-hnRNP A0, -hnRNP A1, -hnRNP C, -hnRNP D, -TIA-1, -TIAL1, +ETR-3	DELETERIOUS	0.869084	-	-
BAP1	Q92560	c.141C>G	p.I47M	Substitution - Missense	3:52442604-52442604		no difference	-hnRNP I (PTB)	DELETERIOUS	0.718713	-	-
BAP1	Q92560	c.145C>G	p.L49V	Substitution - Missense	3:52442600-52442600		no difference	+ETR-3	DELETERIOUS	0.755661	-	-
BAP1	Q92560	c.152A>T	p.K51I	Substitution - Missense	3:52442593-52442593	23797736	no difference	+Nova-1	DELETERIOUS	0.869084	-	-
BAP1	Q92560	c.160G>A	p.E54K	Substitution - Missense	3:52442585-52442585		no difference	+hnRNP G	NEUTRAL	0.653073	-	-
BAP1	Q92560	c.179G>A	p.R60Q	Substitution - Missense	3:52442566-52442566	22958294	no difference	+HuB, +TIA-1, +TIAL1	NEUTRAL	0.738345	-	-
BAP1	Q92560	c.187T>C	p.S63P	Substitution - Missense	3:52442558-52442558		no difference	-hnRNP I (PTB), -ZRANB2, +ETR-3	NEUTRAL	0.826225	-	-
BAP1	Q92560	c.188C>G	p.S63C	Substitution - Missense	3:52442557-52442557	21642991	5'(<0.30 --> 0.58)	-hnRNP I (PTB)	DELETERIOUS	0.505959	-	-
BAP1	Q92560	c.224A>G	p.D75G	Substitution - Missense	3:52442521-52442521		no difference	no difference	NEUTRAL	0.631518	-	-
BAP1	Q92560	c.227T>C	p.I76T	Substitution - Missense	3:52442518-52442518		no difference	no difference	NEUTRAL	0.75204	-	-
BAP1	Q92560	c.233A>G	p.N78S	Substitution - Missense	3:52442512-52442512		5'(<0.30 --> 0.78)	+CUG-BP1, +Nova-1	NEUTRAL	0.826225	-	-
BAP1	Q92560	c.241T>G	p.F81V	Substitution - Missense	3:52442504-52442504	21642991	no difference	-ETR-3	DELETERIOUS	0.869084	-	-
BAP1	Q92560	c.241T>C	p.F81L	Substitution - Missense	3:52442504-52442504		no difference	-ETR-3	DELETERIOUS	0.718713	-	-
BAP1	Q92560	c.242T>C	p.F81S	Substitution - Missense	3:52442503-52442503		no difference	-ETR-3, -hnRNP I (PTB), +HuB	DELETERIOUS	0.869084	-	-
BAP1	Q92560	c.243C>A	p.F81L	Substitution - Missense	3:52442502-52442502	21874003	no difference	-ETR-3, -hnRNP I (PTB), -TIA-1, -TIAL1, +SF2/ASF	DELETERIOUS	0.718713	-	-
BAP1	Q92560	c.271T>G	p.C91G	Substitution - Missense	3:52442078-52442078	23797736	no difference	-hnRNP I (PTB)	DELETERIOUS	0.869084	-	-
BAP1	Q92560	c.271T>C	p.C91R	Substitution - Missense	3:52442078-52442078		no difference	-hnRNP I (PTB), +SRp40	DELETERIOUS	0.869084	-	-
BAP1	Q92560	c.273T>G	p.C91W	Substitution - Missense	3:52442076-52442076	21642991	no difference	+hnRNP F, +hnRNP H1, +hnRNP H2, +hnRNP H3, +KSRP	DELETERIOUS	0.869084	-	-
BAP1	Q92560	c.277A>G	p.T93A	Substitution - Missense	3:52442072-52442072		3'(<0.30 --> 0.34)	+SRp40	DELETERIOUS	0.869084	-	-
BAP1	Q92560	c.283G>C	p.A95P	Substitution - Missense	3:52442066-52442066	22683710	no difference	+hnRNP K, +SRp20, +YB-1	DELETERIOUS	0.869084	-	-		NEG
BAP1	Q92560	c.284C>A	p.A95D	Substitution - Missense	3:52442065-52442065	22321046	no difference	no difference	DELETERIOUS	0.869084	-	-
BAP1	Q92560	c.295G>A	p.V99M	Substitution - Missense	3:52442054-52442054		no difference	+Fox-1, +SRp55	DELETERIOUS	0.606973	-	-
BAP1	Q92560	c.316G>A	p.V106M	Substitution - Missense	3:52442033-52442033	22102435	no difference	+Fox-1, +SRp30c	DELETERIOUS	0.505959	-	-
BAP1	Q92560	c.326G>T	p.G109V	Substitution - Missense	3:52442023-52442023		no difference	-hnRNP F, -hnRNP H1, -hnRNP H2, -hnRNP H3, +QKI	DELETERIOUS	0.869084	-	-
BAP1	Q92560	c.335T>C	p.L112P	Substitution - Missense	3:52442014-52442014	22683710	no difference	-hnRNP A1	DELETERIOUS	0.869084	-	-		NEG
BAP1	Q92560	c.368G>C	p.S123T	Substitution - Missense	3:52441981-52441981	23525077	no difference	-Nova-1, +hnRNP A1	NEUTRAL	0.826225	-	-
BAP1	Q92560	c.382G>C	p.G128R	Substitution - Missense	3:52441470-52441470	21051595	no difference	-hnRNP C2, -SF2/ASF, -SRp30c, -SRp40	DELETERIOUS	0.869084	-	-
BAP1	Q92560	c.383G>T	p.G128V	Substitution - Missense	3:52441469-52441469	23036577	no difference	-hnRNP C2, -SF2/ASF, -SRp30c, -SRp40, +hnRNP F, +hnRNP H1, +hnRNP H2, +hnRNP H3	DELETERIOUS	0.869084	-	-
BAP1	Q92560	c.404C>G	p.P135R	Substitution - Missense	3:52441448-52441448	22980975	no difference	-SF2/ASF, -SRp30c	NEUTRAL	0.736888	-	-
BAP1	Q92560	c.419C>T	p.A140V	Substitution - Missense	3:52441433-52441433	22980975	no difference	no difference	NEUTRAL	0.826225	-	-
BAP1	Q92560	c.428G>A	p.S143N	Substitution - Missense	3:52441424-52441424		no difference	no difference	DELETERIOUS	0.605483	-	-
BAP1	Q92560	c.430C>A	p.H144N	Substitution - Missense	3:52441422-52441422	22683710	no difference	+hnRNP A1, +hnRNP A2/B1	DELETERIOUS	0.549464	-	-		NEG
BAP1	Q92560	c.434C>G	p.A145G	Substitution - Missense	3:52441418-52441418		5'(0.77 --> 0.67)	-MBNL1	NEUTRAL	0.602564	-	-
BAP1	Q92560	c.488G>A	p.R163Q	Substitution - Missense	3:52441282-52441282		no difference	-SRp30c, -SRp55	NEUTRAL	0.738345	-	-
BAP1	Q92560	c.502T>C	p.F168L	Substitution - Missense	3:52441268-52441268		no difference	+MBNL1	DELETERIOUS	0.718713	-	-
BAP1	Q92560	c.505C>T	p.H169Y	Substitution - Missense	3:52441265-52441265	24121792	no difference	no difference	DELETERIOUS	0.869084	-	-
BAP1	Q92560	c.507C>G	p.H169Q	Substitution - Missense	3:52441263-52441263	24185509	no difference	+SC35, +ETR-3	DELETERIOUS	0.869084	-	-
BAP1	Q92560	c.508T>G	p.F170V	Substitution - Missense	3:52441262-52441262		no difference	-TIA-1, -TIAL1, +CUG-BP1, +ETR-3, +Nova-1	DELETERIOUS	0.869084	-	-
BAP1	Q92560	c.509T>G	p.F170C	Substitution - Missense	3:52441261-52441261		no difference	-TIA-1, -TIAL1, +hnRNP A1	DELETERIOUS	0.869084	-	-
BAP1	Q92560	c.510T>A	p.F170L	Substitution - Missense	3:52441260-52441260	22683710	3'(0.44 --> <0.30)	-TIA-1, -TIAL1	DELETERIOUS	0.869084	-	-		POS
BAP1	Q92560	c.512T>A	p.V171D	Substitution - Missense	3:52441258-52441258	22138691	no difference	+SRp40	DELETERIOUS	0.869084	-	-
BAP1	Q92560	c.516C>G	p.S172R	Substitution - Missense	3:52441254-52441254	22367297	3'(0.44 --> 0.84) 5'(0.99 --> <0.30)	+ETR-3, +ZRANB2	DELETERIOUS	0.869084	-	-
BAP1	Q92560	c.518A>C	p.Y173S	Substitution - Missense	3:52441252-52441252	22321046	3'(0.44 --> 0.60)	-ETR-3	DELETERIOUS	0.869084	-	-
BAP1	Q92560	c.518A>G	p.Y173C	Substitution - Missense	3:52441252-52441252	23861464	3'(0.44 --> 0.51)	+CUG-BP1, +Nova-1, +TDP43	DELETERIOUS	0.869084	-	-
BAP1	Q92560	c.524C>A	p.P175H	Substitution - Missense	3:52441246-52441246		no difference	no difference	DELETERIOUS	0.718713	-	-
BAP1	Q92560	c.535C>T	p.R179W	Substitution - Missense	3:52441235-52441235		3'(0.89 --> 0.84)	no difference	DELETERIOUS	0.605483	-	-
BAP1	Q92560	c.569C>A	p.P190H	Substitution - Missense	3:52441201-52441201		no difference	+SRp30c, +SRp20, +YB-1	DELETERIOUS	0.869084	-	-
BAP1	Q92560	c.580G>A	p.G194R	Substitution - Missense	3:52441190-52441190		5'(0.93 --> <0.30) 3'(0.45 --> 0.40)	-SF2/ASF, +SRp40	DELETERIOUS	0.755661	-	-
BAP1	Q92560	c.586T>G	p.W196G	Substitution - Missense	3:52440918-52440918		no difference	+DAZAP1, +FMRP, +hnRNP C, +hnRNP C1, +hnRNP E1, +hnRNP E2, +hnRNP I (PTB), +hnRNP K, +hnRNP M, +hnRNP P (TLS), +hnRNP U, +Nova-1, +Nova-2, +RBM5, +KSRP, +SF2/ASF	DELETERIOUS	0.505959	-	-
BAP1	Q92560	c.599A>G	p.E200G	Substitution - Missense	3:52440905-52440905		no difference	-hnRNP A1, -SC35, -SRp30c, +hnRNP F, +hnRNP H3, +hnRNP P (TLS)	NEUTRAL	0.602564	-	-
BAP1	Q92560	c.619C>T	p.R207W	Substitution - Missense	3:52440885-52440885		no difference	-SRp55, +ETR-3	DELETERIOUS	0.605483	-	-
BAP1	Q92560	c.631A>G	p.M211V	Substitution - Missense	3:52440873-52440873		no difference	-SRp20	NEUTRAL	0.738345	-	-
BAP1	Q92560	c.673G>A	p.D225N	Substitution - Missense	3:52440379-52440379	22722201	no difference	+YB-1	NEUTRAL	0.752914	-	-
BAP1	Q92560	c.673G>C	p.D225H	Substitution - Missense	3:52440379-52440379		no difference	+Nova-1, +Nova-2, +SRp30c, +YB-1	DELETERIOUS	0.755661	-	-
BAP1	Q92560	c.679C>T	p.R227C	Substitution - Missense	3:52440373-52440373	21720365	no difference	-SRp40	DELETERIOUS	0.718713	-	-
BAP1	Q92560	c.680G>C	p.R227P	Substitution - Missense	3:52440372-52440372	22975805	no difference	-MBNL1, -SRp40, +YB-1	DELETERIOUS	0.869084	-	-
BAP1	Q92560	c.680G>A	p.R227H	Substitution - Missense	3:52440372-52440372		no difference	-MBNL1, -SRp40, +hnRNP G, +hnRNP K	NEUTRAL	0.74796	-	-
BAP1	Q92560	c.685A>C	p.N229H	Substitution - Missense	3:52440367-52440367		no difference	-HTra2beta1, -Nova-1, -Nova-2, -SRp20	DELETERIOUS	0.869084	-	-
BAP1	Q92560	c.689T>A	p.L230Q	Substitution - Missense	3:52440363-52440363	23797736	no difference	no difference	DELETERIOUS	0.789035	-	-
BAP1	Q92560	c.692T>C	p.M231T	Substitution - Missense	3:52440360-52440360		no difference	+SRp40	DELETERIOUS	0.755661	-	-
BAP1	Q92560	c.709C>T	p.R237C	Substitution - Missense	3:52440343-52440343	23525077	no difference	+hnRNP DL, +SF2/ASF	DELETERIOUS	0.718713	-	-
BAP1	Q92560	c.734T>C	p.L245P	Substitution - Missense	3:52440318-52440318		no difference	-Fox-1, -Fox-2, -KSRP, -SRp40	DELETERIOUS	0.869084	-	-
BAP1	Q92560	c.745A>G	p.K249E	Substitution - Missense	3:52440307-52440307		5'(0.43 --> <0.30)	-hnRNP F, -hnRNP H1, -hnRNP H2, -hnRNP H3, -SF2/ASF, +hnRNP A2/B1	NEUTRAL	0.826225	-	-
BAP1	Q92560	c.757C>A	p.Q253K	Substitution - Missense	3:52440295-52440295		5'(<0.30 --> 0.72) 5'(0.43 --> <0.30)	-SF2/ASF, -SRp55	NEUTRAL	0.738345	-	-
BAP1	Q92560	c.758A>T	p.Q253L	Substitution - Missense	3:52440294-52440294		no difference	-SF2/ASF, +9G8, +HTra2beta1	NEUTRAL	0.74796	-	-
BAP1	Q92560	c.812T>C	p.I271T	Substitution - Missense	3:52439900-52439900		no difference	-Nova-1, +hnRNP A0, +hnRNP A1, +hnRNP C, +hnRNP D, +HuB, +HuR, +KSRP, +TIA-1, +TIAL1	NEUTRAL	0.826225	-	-
BAP1	Q92560	c.836C>T	p.S279L	Substitution - Missense	3:52439876-52439876	20668451	no difference	+Nova-2	NEUTRAL	0.736888	-	-
BAP1	Q92560	c.851A>G	p.E284G	Substitution - Missense	3:52439861-52439861	24166983	no difference	-hnRNP A1, -SC35, -SRp30c, +hnRNP K	NEUTRAL	0.736888	-	-
BAP1	Q92560	c.896A>G	p.N299S	Substitution - Missense	3:52439816-52439816	22810696	no difference	+SC35, +SRp30c	NEUTRAL	0.826225	-	-
BAP1	Q92560	c.901G>A	p.A301T	Substitution - Missense	3:52439811-52439811	21874003	no difference	-hnRNP F, -hnRNP H3, -SC35	NEUTRAL	0.826225	-	-
BAP1	Q92560	c.907G>C	p.A303P	Substitution - Missense	3:52439805-52439805	23685749	no difference	-SC35, -SRp40	NEUTRAL	0.826225	-	-
BAP1	Q92560	c.934G>T	p.G312C	Substitution - Missense	3:52439308-52439308	22722839	no difference	no difference	DELETERIOUS	0.505959	-	-
BAP1	Q92560	c.1012C>T	p.P338S	Substitution - Missense	3:52439230-52439230		no difference	no difference	NEUTRAL	0.826225	-	-
BAP1	Q92560	c.1018G>A	p.G340S	Substitution - Missense	3:52439224-52439224		no difference	+SC35	NEUTRAL	0.75204	-	-
BAP1	Q92560	c.1031A>G	p.N344S	Substitution - Missense	3:52439211-52439211	23415222	no difference	+SC35	NEUTRAL	0.736888	-	-
BAP1	Q92560	c.1069C>A	p.L357M	Substitution - Missense	3:52439173-52439173		no difference	-SRp40	DELETERIOUS	0.605483	-	-
BAP1	Q92560	c.1078T>C	p.F360L	Substitution - Missense	3:52439164-52439164		no difference	-HuB, -TIA-1, -TIAL1	DELETERIOUS	0.718713	-	-
BAP1	Q92560	c.1081C>G	p.L361V	Substitution - Missense	3:52439161-52439161	22980975	no difference	-HuB	DELETERIOUS	0.549464	-	-
BAP1	Q92560	c.1168C>A	p.P390T	Substitution - Missense	3:52438551-52438551	22975805	no difference	-hnRNP K	DELETERIOUS	0.505959	-	-
BAP1	Q92560	c.1195G>A	p.D399N	Substitution - Missense	3:52438524-52438524		no difference	-SRp30c	DELETERIOUS	0.505959	-	-
BAP1	Q92560	c.1226T>C	p.V409A	Substitution - Missense	3:52438493-52438493		no difference	+SF2/ASF	NEUTRAL	0.826225	-	-
BAP1	Q92560	c.1246C>T	p.L416F	Substitution - Missense	3:52438473-52438473		no difference	-hnRNP A1, +ETR-3	NEUTRAL	0.826225	-	-
BAP1	Q92560	c.1250G>T	p.R417M	Substitution - Missense	3:52438469-52438469		5'(0.79 --> <0.30)	-hnRNP A1	DELETERIOUS	0.654946	-	-
BAP1	Q92560	c.1257G>T	p.K419N	Substitution - Missense	3:52437904-52437904		no difference	+ZRANB2	DELETERIOUS	0.635876	-	-
BAP1	Q92560	c.1274A>C	p.K425T	Substitution - Missense	3:52437887-52437887		no difference	-ZRANB2	NEUTRAL	0.752914	-	-
BAP1	Q92560	c.1291G>A	p.G431S	Substitution - Missense	3:52437870-52437870		no difference	+SC35, +SRp30c, +KSRP, +ZRANB2	NEUTRAL	0.826225	-	-
BAP1	Q92560	c.1315G>T	p.V439L	Substitution - Missense	3:52437846-52437846	24185509	no difference	no difference	NEUTRAL	0.826225	-	-
BAP1	Q92560	c.1357A>G	p.K453E	Substitution - Missense	3:52437804-52437804	23592488	no difference	no difference	DELETERIOUS	0.521454	-	-
BAP1	Q92560	c.1484C>T	p.T495M	Substitution - Missense	3:52437677-52437677		no difference	-SRp40	DELETERIOUS	0.654946	-	-
BAP1	Q92560	c.1486G>A	p.A496T	Substitution - Missense	3:52437675-52437675		no difference	-SRp40	DELETERIOUS	0.621275	-	-
BAP1	Q92560	c.1534C>T	p.R512C	Substitution - Missense	3:52437627-52437627		no difference	-SRp40	DELETERIOUS	0.654946	-	-
BAP1	Q92560	c.1547C>T	p.P516L	Substitution - Missense	3:52437614-52437614	22842228	no difference	-hnRNP K, -SF2/ASF, +SRp55	NEUTRAL	0.631518	-	-
BAP1	Q92560	c.1550C>T	p.T517M	Substitution - Missense	3:52437611-52437611	23856246	no difference	-SF2/ASF	DELETERIOUS	0.643517	-	-
BAP1	Q92560	c.1558T>C	p.S520P	Substitution - Missense	3:52437603-52437603	24166983	no difference	+SF2/ASF	DELETERIOUS	0.635876	-	-
BAP1	Q92560	c.1574C>G	p.S525C	Substitution - Missense	3:52437587-52437587	22495314	no difference	-hnRNP K	DELETERIOUS	0.605483	-	-
BAP1	Q92560	c.1622T>G	p.V541G	Substitution - Missense	3:52437539-52437539		no difference	-ETR-3	DELETERIOUS	0.718713	-	-
BAP1	Q92560	c.1642C>T	p.R548C	Substitution - Missense	3:52437519-52437519		no difference	no difference	NEUTRAL	0.602564	-	-
BAP1	Q92560	c.1652G>A	p.R551H	Substitution - Missense	3:52437509-52437509		no difference	+Nova-1	NEUTRAL	0.614219	-	-
BAP1	Q92560	c.1696G>A	p.E566K	Substitution - Missense	3:52437465-52437465		no difference	-hnRNP A1	NEUTRAL	0.826225	-	-
BAP1	Q92560	c.1762C>A	p.P588T	Substitution - Missense	3:52437282-52437282	23525077	3'(0.41 --> 0.34)	+DAZAP1, +hnRNP A1, +hnRNP A2/B1, +SRp30c, +YB-1	NEUTRAL	0.826225	-	-
BAP1	Q92560	c.1810G>A	p.V604M	Substitution - Missense	3:52437234-52437234		no difference	+SF2/ASF	NEUTRAL	0.826225	-	-
BAP1	Q92560	c.1825A>G	p.S609G	Substitution - Missense	3:52437219-52437219	24145436	no difference	-SC35, -SRp30c	NEUTRAL	0.826225	-	-
BAP1	Q92560	c.1856G>A	p.G619D	Substitution - Missense	3:52437188-52437188		no difference	no difference	NEUTRAL	0.826225	-	-
BAP1	Q92560	c.1863_1864CT>TA	p.L622M	Substitution - Missense	3:52437180-52437181		no difference	no difference	NEUTRAL	0.826225	-	-
BAP1	Q92560	c.1885C>T	p.P629S	Substitution - Missense	3:52437159-52437159		no difference	-hnRNP K	NEUTRAL	0.653073	-	-
BAP1	Q92560	c.1891G>C	p.E631Q	Substitution - Missense	3:52436887-52436887		no difference	-hnRNP H1, -hnRNP H2, +ETR-3	DELETERIOUS	0.549464	-	-
BAP1	Q92560	c.1946G>A	p.C649Y	Substitution - Missense	3:52436832-52436832	24166983	no difference	+hnRNP F, +hnRNP H3	NEUTRAL	0.826225	-	-
BAP1	Q92560	c.1968G>C	p.K656N	Substitution - Missense	3:52436810-52436810		no difference	-hnRNP H1, -hnRNP H2, -HTra2alpha, -PSF, -SC35, -SF2/ASF, -SRp55, -SRp75, +ZRANB2	DELETERIOUS	0.605483	-	-
BAP1	Q92560	c.1973A>G	p.K658R	Substitution - Missense	3:52436805-52436805		no difference	-HTra2alpha, -HTra2beta1, -PSF, -SRp40, -SRp54, -SRp55, -SRp75	NEUTRAL	0.826225	-	-
BAP1	Q92560	c.1985T>A	p.I662N	Substitution - Missense	3:52436689-52436689		no difference	-SC35, +Nova-1	DELETERIOUS	0.654946	-	-
BAP1	Q92560	c.1987G>C	p.D663H	Substitution - Missense	3:52436687-52436687		no difference	-SC35, +SRp38	DELETERIOUS	0.755661	-	-
BAP1	Q92560	c.2000G>A	p.R667K	Substitution - Missense	3:52436674-52436674	23036577	no difference	-HTra2beta1, -PSF, -SC35, -SF2/ASF, +DAZAP1, +hnRNP A1, +hnRNP A2/B1, +YB-1	DELETERIOUS	0.718713	-	-
BAP1	Q92560	c.2015A>G	p.D672G	Substitution - Missense	3:52436659-52436659	21051595	5'(<0.30 --> 0.99)	+hnRNP P (TLS), +SRp30c	DELETERIOUS	0.718713	-	-
BAP1	Q92560	c.2054A>T	p.E685V	Substitution - Missense	3:52436620-52436620	21642991	5'(0.91 --> <0.30) 5'(<0.30 --> 0.96) 3'(0.38 --> 0.71)	-hnRNP A1, -hnRNP F, -hnRNP H1, -hnRNP H2, -hnRNP H3, -SRp30c, +hnRNP P (TLS), +PSF, +SC35, +ZRANB2	DELETERIOUS	0.869084	-	-
BAP1	Q92560	c.2056G>T	p.G686C	Substitution - Missense	3:52436618-52436618		5'(0.91 --> <0.30) 3'(0.38 --> 0.42)	-hnRNP A1, -hnRNP F, -hnRNP H1, -hnRNP H2, -hnRNP H3, -SF2/ASF	DELETERIOUS	0.869084	-	-
BAP1	Q92560	c.2057G>A	p.G686D	Substitution - Missense	3:52436437-52436437	23975423	3'(0.92 --> 0.87)	-SRp30c, -SRp40	DELETERIOUS	0.654946	-	-
BAP1	Q92560	c.2090C>G	p.S697C	Substitution - Missense	3:52436404-52436404	21874003	no difference	-9G8	DELETERIOUS	0.605483	-	-
BAP1	Q92560	c.2099G>A	p.R700Q	Substitution - Missense	3:52436395-52436395		no difference	+SRp40	NEUTRAL	0.631518	-	-
BAP1	Q92560	c.2101C>T	p.R701C	Substitution - Missense	3:52436393-52436393	23036577	no difference	+SRp30c, +hnRNP H1, +hnRNP H2, +SRp40	DELETERIOUS	0.755661	-	-
BAP1	Q92560	c.2137C>T	p.R713W	Substitution - Missense	3:52436357-52436357		no difference	-SF2/ASF, -SRp40, -SRp55, +Fox-1, +Fox-2, +SRp40	DELETERIOUS	0.605483	-	-
BAP1	Q92560	c.2149C>T	p.R717W	Substitution - Missense	3:52436345-52436345		no difference	-SF2/ASF	NEUTRAL	0.631518	-	-
BAP1	Q92560	c.2152C>T	p.R718W	Substitution - Missense	3:52436342-52436342		no difference	-SF2/ASF	DELETERIOUS	0.606973	-	-
BAP1	Q92560	c.403G>C	p.Leu96Phe	Substitution - Missense	52442061		no difference	-MBNL1, +PSF	DELETERIOUS	0.869084	-	-
BAP1	Q92560	c.403G>T	p.Leu96Phe	Substitution - Missense	52442061		no difference	-MBNL1	DELETERIOUS	0.869084	-	-
BAP1	Q92560	c.467T>C	p.Phe118Leu	Substitution - Missense	52441997		no difference	-SRp20	DELETERIOUS	0.654946	-	-
BAP1	Q92560	c.648G>T	p.Gly178Val	Substitution - Missense	52441237		3'(0.89 --> 0.55)	-SRp40	DELETERIOUS	0.869084	-	-
BAP1	Q92560	c.903T>A	p.Ile263Lys	Substitution - Missense	52439924		3'(0.40 --> 0.46)	no difference	NEUTRAL	0.631518	-	-
BAP1	Q92560	c.1020C>T	p.Pro302Leu	Substitution - Missense	52439807		no difference	-SC35	NEUTRAL	0.826225	-	-
BAP1	Q92560	c.1059A>C	p.Glu315Ala	Substitution - Missense	52439298		no difference	-hnRNP A1, -hnRNP H1, -hnRNP H2, -SC35, -SF2/ASF, -SRp30c	NEUTRAL	0.733469	-	-
BAP1	Q92560	c.1076G>A	p.Ala321Thr	Substitution - Missense	52439281		no difference	-hnRNP DL	NEUTRAL	0.826225	-	-
BAP1	Q92560	c.1327C>G	p.Asp404Glu	Substitution - Missense	52438507		no difference	+hnRNP A1, +hnRNP F, +hnRNP H1, +hnRNP H2, +hnRNP H3, +SC35, +SF2/ASF	NEUTRAL	0.826225	-	-
BAP1	Q92560	c.1508A>G	p.Ile465Val	Substitution - Missense	52437768		3'(0.33 --> 0.41)	-SRp20, -YB-1	NEUTRAL	0.826225	-	-
BAP1	Q92560	c.1542T>C	p.Val476Ala	Substitution - Missense	52437734		no difference	+SRp40, +SRp55	NEUTRAL	0.75204	-	-
BAP1	Q92560	c.1557A>G	p.His481Arg	Substitution - Missense	52437719		no difference	+MBNL1, +SRp40	NEUTRAL	0.75204	-	-
BAP1	Q92560	c.1590G>A	p.Ser492Asn	Substitution - Missense	52437686		no difference	+SF2/ASF	DELETERIOUS	0.613711	-	-
BAP1	Q92560	c.1618T>A	p.Ser501Arg	Substitution - Missense	52437658		no difference	-MBNL1	DELETERIOUS	0.755661	-	-
BAP1	Q92560	c.1749G>A	p.Arg545His	Substitution - Missense	52437527		no difference	-MBNL1	NEUTRAL	0.683659	-	-
BAP1	Q92560	c.1896G>C	p.Gly594Ala	Substitution - Missense	52437263		no difference	-hnRNP F, -hnRNP H1, -hnRNP H2, -hnRNP H3	NEUTRAL	0.826225	-	-
BAP1	Q92560	c.1901A>G	p.Ser596Gly	Substitution - Missense	52437258		no difference	-SC35, +hnRNP A1, +hnRNP F, +hnRNP H1, +hnRNP H2, +hnRNP H3, +SF2/ASF	NEUTRAL	0.826225	-	-
BAP1	Q92560	c.1916A>G	p.Lys601Glu	Substitution - Missense	52437243		no difference	-HTra2beta1, -PSF, +hnRNP A1, +hnRNP F, +hnRNP H3, +RBM5, +SF2/ASF, +ZRANB2	NEUTRAL	0.826225	-	-
BAP1	Q92560	c.1920A>T	p.Glu602Val	Substitution - Missense	52437239		no difference	-HTra2beta1, -PSF, -SC35, -SRp30c, +hnRNP F, +hnRNP H1, +hnRNP H2, +hnRNP H3	DELETERIOUS	0.505959	-	-
BAP1	Q92560	c.1953C>T	p.Thr613Met	Substitution - Missense	52437206		no difference	-SRp30c, +hnRNP H1, +hnRNP H2, +SC35	NEUTRAL	0.733469	-	-
BAP1	Q92560	c.1962T>A	p.Val616Glu	Substitution - Missense	52437197		5'(0.50 --> <0.30)	-hnRNP P (TLS), +hnRNP F, +hnRNP H1, +hnRNP H2, +hnRNP H3, +PSF	NEUTRAL	0.826225	-	-
BAP1	Q92560	c.2076T>G	p.Val654Gly	Substitution - Missense	52436817		no difference	-hnRNP A1, -ZRANB2	NEUTRAL	0.602564	-	-
BAP1	Q92560	c.?	p.F81L	Substitution - Missense		24185509	N/A	N/A	DELETERIOUS	0.718713	-	-
BAP1	Q92560	c.?	p.H141P	Substitution - Missense		24185509	N/A	N/A	DELETERIOUS	0.869084	-	-
BAP1	Q92560	c.?	p.K419T	Substitution - Missense		24185509	N/A	N/A	DELETERIOUS	0.621275	-	-
BAP1	Q92560	c.?	p.L35R	Substitution - Missense		24185509	N/A	N/A	DELETERIOUS	0.869084	-	-
BAP1	Q92560	c.?	p.D68G	Substitution - Missense		24423917	N/A	N/A	NEUTRAL	0.826225	-	-
BAP1	Q92560	c.?	p.H141R	Substitution - Missense		24423917	N/A	N/A	DELETERIOUS	0.605483	-	-
BAP1	Q92560	c.?	p.H193Q	Substitution - Missense		24423917	N/A	N/A	DELETERIOUS	0.718713	-	-
BAP1	Q92560	c.?	p.H274S	Substitution - Missense		24423917	N/A	N/A	NEUTRAL	0.826225	-	-
BAP1	Q92560	c.?	p.L97P	Substitution - Missense		24423917	N/A	N/A	DELETERIOUS	0.869084	-	-
BAP1	Q92560	c.?	p.P42S	Substitution - Missense		24423917	N/A	N/A	DELETERIOUS	0.654946	-	-
BAP1	Q92560	c.58G>T	p.E20*	Substitution - Nonsense	3:52443739-52443739	22683710	no difference	+ETR-3, +SF2/ASF	-	-	disease	86.53		NEG
BAP1	Q92560	c.88G>T	p.E30*	Substitution - Nonsense	3:52443604-52443604	24166983	no difference	-hnRNP F, -hnRNP H1, -hnRNP H2, -hnRNP H3, -SC35, -SF2/ASF, +HTra2beta1, +PSF	-	-	disease	86.99
BAP1	Q92560	c.99C>A	p.Y33*	Substitution - Nonsense	3:52443593-52443593		no difference	-SRp20, +hnRNP D, +hnRNP E1, +hnRNP E2, +HuB, +KSRP, +TIA-1, +TIAL1	-	-	disease	87.14
BAP1	Q92560	c.106C>T	p.Q36*	Substitution - Nonsense	3:52443586-52443586		no difference	-Nova-1, +hnRNP G, +SF2/ASF	-	-	disease	87.30
BAP1	Q92560	c.118C>T	p.Q40*	Substitution - Nonsense	3:52443574-52443574		no difference	+ETR-3, +hnRNP D, +hnRNP D0, +hnRNP E1, +hnRNP E2, +KSRP	-	-	disease	87.48
BAP1	Q92560	c.133G>T	p.G45*	Substitution - Nonsense	3:52442612-52442612	21874003	no difference	-SRp30c, +DAZAP1, +hnRNP A0, +hnRNP A1, +hnRNP A2/B1, +hnRNP D, +hnRNP DL	-	-	disease	87.67
BAP1	Q92560	c.155G>A	p.W52*	Substitution - Nonsense	3:52442590-52442590	24705312	3'(<0.30 --> 0.65)	-SRp30c	-	-	disease	87.97
BAP1	Q92560	c.160G>T	p.E54*	Substitution - Nonsense	3:52442585-52442585	21642991	no difference	no difference	-	-	disease	88.04
BAP1	Q92560	c.178C>T	p.R60*	Substitution - Nonsense	3:52442567-52442567		no difference	-SRp55	-	-	disease	88.25
BAP1	Q92560	c.253C>T	p.Q85*	Substitution - Nonsense	3:52442492-52442492		no difference	-YB-1	-	-	disease	88.45
BAP1	Q92560	c.358A>T	p.K120*	Substitution - Nonsense	3:52441991-52441991	24166983	no difference	+hnRNP A1, +KSRP, +SF2/ASF, +SRp20, +YB-1	-	-	disease	89.57
BAP1	Q92560	c.382G>T	p.G128*	Substitution - Nonsense	3:52441470-52441470	22895193	no difference	-hnRNP C2, -SF2/ASF, -SRp30c, -SRp40	-	-	disease	89.75
BAP1	Q92560	c.406G>T	p.E136*	Substitution - Nonsense	3:52441446-52441446	18948947	no difference	-SF2/ASF, -SRp30c	-	-	disease	89.97
BAP1	Q92560	c.466C>T	p.Q156*	Substitution - Nonsense	3:52441304-52441304		no difference	-SRp30c	-	-	disease	90.42
BAP1	Q92560	c.587G>A	p.W196*	Substitution - Nonsense	3:52440917-52440917		no difference	-RBM5, +hnRNP A1	-	-	disease	91.03
BAP1	Q92560	c.588G>A	p.W196*	Substitution - Nonsense	3:52440916-52440916	21051595	no difference	-RBM5	-	-	disease	91.02
BAP1	Q92560	c.592G>T	p.E198*	Substitution - Nonsense	3:52440912-52440912	24705312	no difference	-RBM5, -SC35, -SF2/ASF, +hnRNP F, +SRp40	-	-	disease	91.06
BAP1	Q92560	c.757C>T	p.Q253*	Substitution - Nonsense	3:52440295-52440295		no difference	-SF2/ASF, -SRp55, +hnRNP G, +SRp30c	-	-	disease	91.73
BAP1	Q92560	c.778C>T	p.Q260*	Substitution - Nonsense	3:52440274-52440274	23975423	no difference	-SRp40, +DAZAP1, +hnRNP A0, +hnRNP A1, +hnRNP A2/B1, +hnRNP D, +hnRNP DL, +KSRP	-	-	disease	91.80
BAP1	Q92560	c.781C>T	p.Q261*	Substitution - Nonsense	3:52440271-52440271	17932254	no difference	-SRp30c, -SRp40	-	-	disease	91.80
BAP1	Q92560	c.799C>T	p.Q267*	Substitution - Nonsense	3:52439913-52439913		no difference	-SRp40, +YB-1	-	-	disease	91.89
BAP1	Q92560	c.814C>T	p.Q272*	Substitution - Nonsense	3:52439898-52439898		no difference	-Nova-1	-	-	disease	91.92
BAP1	Q92560	c.836C>A	p.S279*	Substitution - Nonsense	3:52439876-52439876		no difference	no difference	-	-	disease	91.98
BAP1	Q92560	c.838C>T	p.Q280*	Substitution - Nonsense	3:52439874-52439874	22722201	no difference	-SRp40, +hnRNP F, +hnRNP H3	-	-	disease	91.99
BAP1	Q92560	c.860C>G	p.S287*	Substitution - Nonsense	3:52439852-52439852	23797736	5'(<0.30 --> 0.92)	no difference	-	-	disease	92.06
BAP1	Q92560	c.889G>T	p.E297*	Substitution - Nonsense	3:52439823-52439823	22683710	5'(<0.30 --> 0.42)	no difference	-	-	disease	92.08		NEG
BAP1	Q92560	c.916G>T	p.E306*	Substitution - Nonsense	3:52439796-52439796	24166983	3'(<0.30 --> 0.31)	+hnRNP D, +hnRNP D0, +hnRNP E1, +hnRNP E2, +hnRNP I (PTB), +KSRP, +SRp20, +YB-1	-	-	disease	92.15
BAP1	Q92560	c.1153C>T	p.R385*	Substitution - Nonsense	3:52438566-52438566	18948947	no difference	-QKI, +SRp40	-	-	disease	92.61
BAP1	Q92560	c.1182C>G	p.Y394*	Substitution - Nonsense	3:52438537-52438537	21642991	no difference	+SC35	-	-	disease	92.59
BAP1	Q92560	c.1306C>T	p.Q436*	Substitution - Nonsense	3:52437855-52437855	24166983	5'(<0.30 --> 0.74)	-hnRNP F	-	-	disease	92.70
BAP1	Q92560	c.1357A>T	p.K453*	Substitution - Nonsense	3:52437804-52437804		no difference	no difference	-	-	disease	92.84
BAP1	Q92560	c.1379C>G	p.S460*	Substitution - Nonsense	3:52437782-52437782		no difference	no difference	-	-	disease	92.81
BAP1	Q92560	c.1526C>A	p.S509*	Substitution - Nonsense	3:52437635-52437635		no difference	-MBNL1	-	-	disease	92.61
BAP1	Q92560	c.1538C>G	p.S513*	Substitution - Nonsense	3:52437623-52437623	23975423	no difference	+hnRNP A1	-	-	disease	92.54
BAP1	Q92560	c.1768C>T	p.Q590*	Substitution - Nonsense	3:52437276-52437276	21874003	no difference	no difference	-	-	disease	91.63
BAP1	Q92560	c.1876A>T	p.K626*	Substitution - Nonsense	3:52437168-52437168		no difference	no difference	-	-	disease	91.23
BAP1	Q92560	c.1881C>G	p.Y627*	Substitution - Nonsense	3:52437163-52437163		no difference	+SRp20	-	-	disease	91.12
BAP1	Q92560	c.1972A>T	p.K658*	Substitution - Nonsense	3:52436806-52436806	21642991	no difference	-hnRNP H1, -hnRNP H2, -HTra2alpha, -HTra2beta1, -SF2/ASF, -SRp30c, -SRp40, -SRp54, -SRp55, -SRp75, +hnRNP F, +hnRNP H3	-	-	disease	90.79
BAP1	Q92560	c.1981A>T	p.K661*	Substitution - Nonsense	3:52436797-52436797	22683710	5'(0.94 --> 0.88)	-hnRNP A1, -hnRNP F, -hnRNP H1, -hnRNP H2, -hnRNP H3, -SF2/ASF	-	-	disease	90.83		NEG
BAP1	Q92560	c.2050C>T	p.Q684*	Substitution - Nonsense	3:52436624-52436624	22683710	no difference	+hnRNP A1, +hnRNP D, +hnRNP E1, +hnRNP E2	-	-	disease	93.20		NEG
BAP1	Q92560	c.2077G>T	p.E693*	Substitution - Nonsense	3:52436417-52436417	22138691	no difference	+SRp55, +YB-1	-	-	disease	90.14
BAP1	Q92560	c.2134C>T	p.Q712*	Substitution - Nonsense	3:52436360-52436360	22683710	no difference	-SF2/ASF, -SRp30c, -SRp40	-	-	disease	51.22		NEG
BAP1	Q92560	c.?	p.L65*	Substitution - Nonsense		24931142	N/A	N/A	-	-	N/A	N/A	Truncated protein
BAP1	Q92560	c.?	p.E54*	Substitution - Nonsense		25078331	N/A	N/A	-	-	N/A	N/A	Truncated protein
BAP1	Q92560	c.581-?_659+?del	p.?	Unspecified position		23975423	N/A	N/A	N/A	N/A	N/A	N/A	Exon deletion
BAP1	Q92560	c.256-?_375+?del	p.?	Unspecified position		23975423	N/A	N/A	N/A	N/A	N/A	N/A	Exon deletion
BAP1	Q92560	c.1730-?_1890+?del	p.?	Unspecified position		23975423	N/A	N/A	N/A	N/A	N/A	N/A	Exon deletion
BAP1	Q92560	c.?	p.P510fs*61	Unspecified position		23887298	N/A	N/A	N/A	N/A	N/A	N/A	Frameshift
BAP1	Q92560	c.1-?_122+?del	p.?	Unspecified position		23975423	N/A	N/A	N/A	N/A	N/A	N/A	Exon deletion
BAP1	Q92560	c.1-?_255+?del	p.?	Unspecified position		23975423	N/A	N/A	N/A	N/A	N/A	N/A	Exon deletion
BAP1	Q92560	c.1117-?_1250+?del	p.?	Unspecified position		23975423	N/A	N/A	N/A	N/A	N/A	N/A	Exon deletion
BAP1	Q92560	c.1117-?_1890+?del	p.?	Unspecified position		23975423	N/A	N/A	N/A	N/A	N/A	N/A	Exon deletion
BAP1	Q92560	c.1251-?_1729+?del	p.?	Unspecified position		23975423	N/A	N/A	N/A	N/A	N/A	N/A	Exon deletion
BAP1	Q92560	c.1891-?_2056+?del	p.?	Unspecified position		23975423	N/A	N/A	N/A	N/A	N/A	N/A	Exon deletion
BAP1	Q92560	c.1891-?_2190+?del	p.?	Unspecified position		23975423	N/A	N/A	N/A	N/A	N/A	N/A	Exon deletion
BAP1	Q92560	c.2057-?_2190+?del	p.?	Unspecified position		23975423	N/A	N/A	N/A	N/A	N/A	N/A	Exon deletion
BAP1	Q92560	c.376-?_1116+?del	p.?	Unspecified position		23975423	N/A	N/A	N/A	N/A	N/A	N/A	Exon deletion
BAP1	Q92560	c.376-?_580+?del	p.?	Unspecified position		23975423	N/A	N/A	N/A	N/A	N/A	N/A	Exon deletion
BAP1	Q92560	c.38-?_122+?del	p.?	Unspecified position		23975423	N/A	N/A	N/A	N/A	N/A	N/A	Exon deletion
BAP1	Q92560	c.38-?_1250+?del	p.?	Unspecified position		23975423	N/A	N/A	N/A	N/A	N/A	N/A	Exon deletion
BAP1	Q92560	c.38-?_1890+?del	p.?	Unspecified position		23975423	N/A	N/A	N/A	N/A	N/A	N/A	Exon deletion
BAP1	Q92560	c.38-?_1983+?del	p.?	Unspecified position		23975423	N/A	N/A	N/A	N/A	N/A	N/A	Exon deletion
BAP1	Q92560	c.38-?_2190+?del	p.?	Unspecified position		23975423	N/A	N/A	N/A	N/A	N/A	N/A	Exon deletion
BAP1	Q92560	c.38-?_255+?del	p.?	Unspecified position		23975423	N/A	N/A	N/A	N/A	N/A	N/A	Exon deletion
BAP1	Q92560	c.38-?_931+?del	p.?	Unspecified position		23975423	N/A	N/A	N/A	N/A	N/A	N/A	Exon deletion
BAP1	Q92560	c.660-?_783+?del	p.?	Unspecified position		23975423	N/A	N/A	N/A	N/A	N/A	N/A	Exon deletion
BAP1	Q92560	c.784-?_1890+?del	p.?	Unspecified position		23975423	N/A	N/A	N/A	N/A	N/A	N/A	Exon deletion
BAP1	Q92560	c.?	p.I87fs*71	Unspecified position		24563076	N/A	N/A	N/A	N/A	N/A	N/A	Frameshift
BAP1	Q92560	c.1_2190del2190	p.0?	Whole gene deletion		22321046	N/A	N/A	N/A	N/A	N/A	N/A	Whole gene deletion
PBRM1	Q86U86-5	c.2154_2156delCCA	p.Y718_Q719>*	Complex - deletion inframe	3:52643740-52643742	21248752	5'(<0.30 --> 0.88)	no difference	-	-	disease	91.71
PBRM1	Q86U86-3	c.2118_2126delCAATGAGCC	p.Y706_P709>*	Complex - deletion inframe	3:52643674-52643682	22683710	no difference	-SF2/ASF, -SRp55, +hnRNP C1, +hnRNP C2, +HuR	-	-	disease	97.80		POS
PBRM1	Q86U86-3	c.2526_2528delAAT	p.K842_I843>N	Complex - deletion inframe	3:52637692-52637694		no difference	-hnRNP G, -Sam68, +hnRNP C2	-	-	disease	57.00
PBRM1	Q86U86-3	c.2958_2960delTAA	p.F986_K987>L	Complex - deletion inframe	3:52621436-52621438	23797736	no difference	-hnRNP C1, -hnRNP C2, -HuB, -HuR, -Sam68	-	-	disease	91.30
PBRM1	Q86U86-3	c.3534_3548del15	p.F1178_V1183>L	Complex - deletion inframe	3:52610604-52610618	23797736	no difference	-ETR-3, -hnRNP H1, -hnRNP H2, -HTra2alpha, -HTra2beta1, -SC35, -SRp20, -SRp38, -SRp54, +hnRNP E2, +hnRNP K	-	-	disease	98.50
PBRM1	Q86U86-3	c.3743_3748delCTGCTA	p.S1248_K1250>*	Complex - deletion inframe	3:52598097-52598102		no difference	-hnRNP I (PTB), -MBNL1, -nPTB	-	-	disease	84.90
PBRM1	Q86U86-3	c.3764_3766delAAA	p.E1255_I1256>V	Complex - deletion inframe	3:52598079-52598081	22138691	no difference	-DAZAP1, -hnRNP A0, -hnRNP A1, -hnRNP A2/B1, -hnRNP C, -hnRNP D, -hnRNP DL, -HuR, -Sam68, -TIAL1	-	-	disease	74.40
PBRM1	Q86U86-5	c.348_352>T	p.Q117fs*56	Complex - frameshift	3:52702546-52702550	21248752	no difference	-SF1	-	-	N/R	N/R	Frameshift
PBRM1	Q86U86-5	c.836_838>AA	p.I279fs*4	Complex - frameshift	3:52678781-52678783	21248752	no difference	-KSRP, -Sam68, +hnRNP C1, +hnRNP C2, +HuR, +Sam68	-	-	N/R	N/R	Frameshift
PBRM1	Q86U86-3	c.911_915CAGTA>T	p.A304fs*25	Complex - frameshift	3:52676046-52676050	22683710	no difference	-SC35, -SRp30c	-	-	disease	88.92		NEG
PBRM1	Q86U86-5	c.1802_1805>TA	p.N601fs*8	Complex - frameshift	3:52651290-52651293	21248752	no difference	-hnRNP A1, -PSF, -SC35, -SRp30c	-	-	N/R	N/R	Frameshift
PBRM1	Q86U86-5	c.4472_4474>AA	p.P1491fs*14	Complex - frameshift	3:52584539-52584541	21248752	no difference	-hnRNP G, -YB-1	-	-	N/R	N/R	Frameshift
PBRM1	Q86U86-3	c.114_120delTTCCAAT	p.S39fs*4	Deletion - Frameshift	3:52713608-52713614		no difference	-HuB, -TIA-1, -TIAL1	-	-	disease	84.37
PBRM1	Q86U86-3	c.125delC	p.P42fs*3	Deletion - Frameshift	3:52713603-52713603	24185509	no difference	+9G8, +HTra2beta1, +Nova-1, +Nova-2, +SRp20	-	-	disease	84.49
PBRM1	Q86U86-5	c.162_163delTA	p.Y54fs*1	Deletion - Frameshift	3:52712589-52712590	21248752	no difference	+QKI	-	-	disease	84.72
PBRM1	Q86U86-5	c.165delT	p.N55fs*40	Deletion - Frameshift	3:52712587-52712587	21248752	no difference	-hnRNP DL	-	-	disease	84.73
PBRM1	Q86U86-5	c.204_205delCT	p.C69fs*1	Deletion - Frameshift	3:52712547-52712548	21248752	no difference	-hnRNP I (PTB)	-	-	disease	85.19
PBRM1	Q86U86-3	c.210delG	p.E70fs*25	Deletion - Frameshift	3:52712542-52712542	24166983	no difference	no difference	-	-	disease	85.20
PBRM1	Q86U86-3	c.215_219delTCATT	p.F72fs*1	Deletion - Frameshift	3:52712533-52712537	22683710	3'(0.58 --> 0.51)	-9G8, -hnRNP D, -hnRNP D0, -hnRNP E1, -hnRNP E2, -hnRNP I (PTB), -Nova-1, +hnRNP C2, +SF2/ASF	-	-	disease	85.27		NEG
PBRM1	Q86U86-5	c.2368_2369delAT	p.M790fs*5	Deletion - Frameshift	3:52712527-52712528	21248752	no difference	-hnRNP G, -YB-1, +hnRNP P (TLS)	-	-	disease	85.35
PBRM1	Q86U86-5	c.235_235delA	p.R79fs*16	Deletion - Frameshift	3:52712517-52712517	23036577	no difference	-hnRNP A1, -hnRNP F, -hnRNP H1, -hnRNP H2, -hnRNP H3, -SF2/ASF	-	-	disease	85.44
PBRM1	Q86U86-5	c.232_236delCGAAG	p.R78fs*7	Deletion - Frameshift	3:52712516-52712520	21248752	no difference	+SRp40, +ETR-3	-	-	disease	85.40
PBRM1	Q86U86-5	c.253delT	p.Y85fs*10	Deletion - Frameshift	3:52702645-52702645	21248752	no difference	-KSRP, +hnRNP A1, +hnRNP D, +hnRNP E1, +hnRNP E2, +SRp30c	-	-	disease	85.60
PBRM1	Q86U86-3	c.307delA	p.M103fs*10	Deletion - Frameshift	3:52702591-52702591	22683710	no difference	no difference	-	-	disease	85.99
PBRM1	Q86U86-5	c.310delG	p.E104fs*9	Deletion - Frameshift	3:52702588-52702588	21248752	no difference	no difference	-	-	disease	86.02
PBRM1	Q86U86-5	c.320_321delAT	p.D107fs*3	Deletion - Frameshift	3:52702577-52702578	21248752	no difference	+SRp30c	-	-	disease	86.09
PBRM1	Q86U86-3	c.324delT	p.D108fs*5	Deletion - Frameshift	3:52702574-52702574		no difference	-ETR-3	-	-	disease	86.13
PBRM1	Q86U86-3	c.329delA	p.N110fs*3	Deletion - Frameshift	3:52702569-52702569	22683710	no difference	+hnRNP I (PTB)	-	-	disease	86.20
PBRM1	Q86U86-3	c.360delT	p.F120fs*54	Deletion - Frameshift	3:52702538-52702538	24166983	no difference	+Sam68	-	-	disease	86.33
PBRM1	Q86U86-5	c.363_364delCA	p.N121fs*7	Deletion - Frameshift	3:52702534-52702535	21248752	no difference	+Sam68	-	-	disease	86.34
PBRM1	Q86U86-5	c.388_401del14	p.D130fs*1	Deletion - Frameshift	3:52696276-52696289	21248752	no difference	no difference	-	-	disease	86.49
PBRM1	Q86U86-3	c.412delT	p.C138fs*36	Deletion - Frameshift	3:52696265-52696265	23797736	no difference	+SRp40	-	-	disease	86.62
PBRM1	Q86U86-5	c.405_418del14	p.K135fs*11	Deletion - Frameshift	3:52696259-52696272	21248752	no difference	-MBNL1	-	-	disease	86.57
PBRM1	Q86U86-3	c.438delA	p.T147fs*27	Deletion - Frameshift	3:52696239-52696239	23797736	no difference	no difference	-	-	disease	86.81
PBRM1	Q86U86-3	c.439delA	p.T147fs*27	Deletion - Frameshift	3:52696238-52696238	23797736	no difference	no difference	-	-	disease	86.81
PBRM1	Q86U86-3	c.446delA	p.N149fs*25	Deletion - Frameshift	3:52696231-52696231	22461374	no difference	+hnRNP G	-	-	disease	86.84
PBRM1	Q86U86-5	c.483delT	p.D161fs*13	Deletion - Frameshift	3:52696194-52696194	21248752	no difference	+hnRNP H1, +hnRNP H2	-	-	disease	86.96
PBRM1	Q86U86-5	c.484delG	p.D162fs*12	Deletion - Frameshift	3:52696193-52696193	21248752	no difference	+DAZAP1, +hnRNP A0, +hnRNP A1, +hnRNP A2/B1, +hnRNP D, +hnRNP DL	-	-	disease	86.97
PBRM1	Q86U86-3	c.489delT	p.D163fs*11	Deletion - Frameshift	3:52696188-52696188	22683710	no difference	+SC35	-	-	disease	86.98
PBRM1	Q86U86-3	c.530_534delCTTCT	p.P179fs*11	Deletion - Frameshift	3:52692326-52692330	22683710	3'(0.58 --> <0.30)	-hnRNP I (PTB), +SRp20	-	-	disease	87.12		NEG
PBRM1	Q86U86-3	c.580_581delGT	p.V194fs*11	Deletion - Frameshift	3:52692279-52692280		no difference	no difference	-	-	disease	87.25
PBRM1	Q86U86-3	c.625delC	p.Q209fs*15	Deletion - Frameshift	3:52692235-52692235	23797736	3'(0.36 --> <0.30)	-Nova-1	-	-	disease	87.48
PBRM1	Q86U86-5	c.644delT	p.V215fs*9	Deletion - Frameshift	3:52692216-52692216	21248752	no difference	+hnRNP F, +hnRNP H1, +hnRNP H2, +hnRNP H3, +SRp40, +MBNL1	-	-	disease	87.60
PBRM1	Q86U86-3	c.674delA	p.K225fs*4	Deletion - Frameshift	3:52685798-52685798	24121792	no difference	+hnRNP A1, +hnRNP D, +hnRNP E1, +hnRNP E2, +SRp40	-	-	disease	87.75
PBRM1	Q86U86-3	c.682delA	p.I228fs*1	Deletion - Frameshift	3:52685790-52685790	22683710	no difference	+hnRNP A1	-	-	disease	87.77		NEG
PBRM1	Q86U86-3	c.753_756delTATA	p.D251fs*31	Deletion - Frameshift	3:52682417-52682420	22461374	no difference	-DAZAP1, -hnRNP A0, -hnRNP A1, -hnRNP A2/B1, -hnRNP D, -hnRNP DL, +MBNL1	-	-	disease	88.09
PBRM1	Q86U86-3	c.741_760del20	p.M248fs*9	Deletion - Frameshift	3:52682413-52682432	22138691	no difference	-DAZAP1, -hnRNP A0, -hnRNP A1, -hnRNP A2/B1, -hnRNP D, -hnRNP DL, -SRp20, -YB-1	-	-	disease	88.04
PBRM1	Q86U86-3	c.810delC	p.F270fs*13	Deletion - Frameshift	3:52682363-52682363		no difference	no difference	-	-	disease	88.24
PBRM1	Q86U86-5	c.815delA	p.D272fs*11	Deletion - Frameshift	3:52678804-52678804	21248752	3'(0.86 --> 0.92)	-SRp30c, +Sam68	-	-	disease	88.29
PBRM1	Q86U86-3	c.835delA	p.I279fs*4	Deletion - Frameshift	3:52678784-52678784	23525077	no difference	+hnRNP A0, +hnRNP A2/B1, +hnRNP C, +hnRNP DL, +HuB, +HuR, +TIA-1	-	-	disease	88.37		NEG
PBRM1	Q86U86-3	c.842delA	p.Y281fs*2	Deletion - Frameshift	3:52678777-52678777	23797736	no difference	-hnRNP A1, -hnRNP A2/B1, -KSRP	-	-	N/R	N/R	Frameshift
PBRM1	Q86U86-3	c.845_846delTG	p.M282fs*4	Deletion - Frameshift	3:52678773-52678774	24121792	no difference	+Sam68	-	-	N/R	N/R	Frameshift
PBRM1	Q86U86-5	c.851delA	p.K284fs*16	Deletion - Frameshift	3:52678768-52678768	21248752	no difference	+hnRNP C1, +hnRNP C2, +HuR	-	-	disease	88.44
PBRM1	Q86U86-5	c.842_854del13	p.Y281fs*15	Deletion - Frameshift	3:52678765-52678777	23036577	no difference	-hnRNP A1, -hnRNP A2/B1, -KSRP, -Sam68, -SRp40, -TIAL1	-	-	disease	88.40
PBRM1	Q86U86-1	c.953delG	p.G318fs*44	Deletion - Frameshift	3:52677306-52677306	22138691	no difference	-SRp40	-	-	disease	88.76
PBRM1	Q86U86-1	c.994delC	p.R332fs*30	Deletion - Frameshift	3:52677265-52677265		no difference	+hnRNP K	-	-	disease	88.88
PBRM1	Q86U86-3	c.913delG	p.V305fs*25	Deletion - Frameshift	3:52676048-52676048		no difference	-SC35, -SRp30c	-	-	disease	88.92
PBRM1	Q86U86-3	c.938delT	p.T314fs*16	Deletion - Frameshift	3:52676023-52676023	22683710	no difference	no difference	-	-	disease	88.99		NEG
PBRM1	Q86U86-3	c.1023_1026delAGAA	p.E342fs*29	Deletion - Frameshift	3:52668797-52668800	22683710	no difference	+SRp40	-	-	disease	89.23		NEG
PBRM1	Q86U86-5	c.1112_1131del20	p.S371fs*14	Deletion - Frameshift	3:52668788-52668807	21248752	no difference	-Nova-2, -SC35, -SRp20, -SRp30c, -YB-1	-	-	disease	89.21
PBRM1	Q86U86-5	c.1186delT	p.C396fs*8	Deletion - Frameshift	3:52668733-52668733	21248752	no difference	-ETR-3, +SRp30c	-	-	disease	89.42
PBRM1	Q86U86-5	c.1203delG	p.Q402fs*2	Deletion - Frameshift	3:52668716-52668716	21248752	no difference	-hnRNP F, -hnRNP H1, -hnRNP H2, -hnRNP H3, +Sam68, +SLM-2	-	-	disease	89.52
PBRM1	Q86U86-5	c.1248_1248delA	p.K416fs*22	Deletion - Frameshift	3:52668671-52668671	23036577	no difference	no difference	-	-	disease	89.67
PBRM1	Q86U86-5	c.1253delC	p.P418fs*20	Deletion - Frameshift	3:52668666-52668666	21248752	no difference	no difference	-	-	disease	89.68
PBRM1	Q86U86-3	c.1183delC	p.I396fs*10	Deletion - Frameshift	3:52668640-52668640	23797736	no difference	no difference	-	-	disease	89.76
PBRM1	Q86U86-3	c.1185delC	p.I396fs*10	Deletion - Frameshift	3:52668638-52668638	23797736	no difference	no difference	-	-	disease	89.76
PBRM1	Q86U86-5	c.1303delA	p.T435fs*3	Deletion - Frameshift	3:52663050-52663050	21248752	no difference	-DAZAP1, -hnRNP A1, -hnRNP A2/B1, -SRp30c, -YB-1	-	-	disease	89.83
PBRM1	Q86U86-3	c.1209delA	p.K404fs*2	Deletion - Frameshift	3:52663048-52663048	22683710	no difference	+SRp20, +YB-1	-	-	disease	89.85		NEG
PBRM1	Q86U86-5	c.1316_1316delA	p.N439fs*7	Deletion - Frameshift	3:52663037-52663037	23036577	no difference	-hnRNP H1, -hnRNP H2, -HTra2alpha, -HTra2beta1	-	-	disease	89.88
PBRM1	Q86U86-5	c.1373delA	p.N458fs*17	Deletion - Frameshift	3:52662980-52662980	21248752	no difference	-hnRNP G	-	-	disease	90.05
PBRM1	Q86U86-3	c.1315delA	p.K439fs*4	Deletion - Frameshift	3:52662942-52662942	22683710	no difference	+SRp20, +SRp40	-	-	disease	90.10		NEG
PBRM1	Q86U86-3	c.1346delA	p.Q449fs*19	Deletion - Frameshift	3:52662911-52662911		5'(0.63 --> <0.30)	-SRp40	-	-	disease	90.18
PBRM1	Q86U86-5	c.1455delA	p.E486fs*14	Deletion - Frameshift	3:52661373-52661373	21248752	no difference	+SRp40	-	-	disease	90.23
PBRM1	Q86U86-3	c.1451delA	p.K484fs*3	Deletion - Frameshift	3:52651549-52651549	22683710	no difference	no difference	-	-	disease	90.49		NEG
PBRM1	Q86U86-3	c.1477delA	p.I493fs*44	Deletion - Frameshift	3:52651523-52651523	24166983	no difference	-hnRNP G	-	-	disease	90.57
PBRM1	Q86U86-3	c.1481delT	p.L494fs*43	Deletion - Frameshift	3:52651519-52651519	22683710	no difference	+Nova-1	-	-	disease	90.57		NEG
PBRM1	Q86U86-3	c.1487delA	p.N496fs*41	Deletion - Frameshift	3:52651513-52651513	22461374	no difference	+Nova-1, +CUG-BP1, +TIA-1, +TIAL1	-	-	disease	90.59
PBRM1	Q86U86-5	c.1587_1587delT	p.V530fs*39	Deletion - Frameshift	3:52651509-52651509	23036577	no difference	-TDP43	-	-	disease	90.60
PBRM1	Q86U86-5	c.1637_1638delTT	p.F546fs*3	Deletion - Frameshift	3:52651458-52651459	23036577	no difference	-hnRNP A0, -hnRNP A1, -hnRNP C, -hnRNP D, -HuB, -HuR, -KSRP, -TIA-1, -TIAL1, +Sam68	-	-	disease	90.75
PBRM1	Q86U86-3	c.1546delG	p.V516fs*21	Deletion - Frameshift	3:52651454-52651454		no difference	+ETR-3, +hnRNP A1	-	-	disease	90.78
PBRM1	Q86U86-3	c.1647_1651delTGGTG	p.G550fs*18	Deletion - Frameshift	3:52651349-52651353		no difference	-hnRNP P (TLS)	-	-	disease	90.97
PBRM1	Q86U86-5	c.(1750_1752delG	p.(E584)fs*?	Deletion - Frameshift	3:52651346-52651346	23036577	no difference	-hnRNP H1, -hnRNP H2	-	-	disease	90.98
PBRM1	Q86U86-5	c.1764delA	p.D589fs*2	Deletion - Frameshift	3:52651330-52651330	21248752	no difference	-SRp30c, +HuB, +TIA-1, +TIAL1	-	-	disease	91.00
PBRM1	Q86U86-3	c.1701delC	p.Y568fs*42	Deletion - Frameshift	3:52651299-52651299	23334666	no difference	no difference	-	-	disease	91.01
PBRM1	Q86U86-5	c.1822delT	p.Y608fs*34	Deletion - Frameshift	3:52649469-52649469	21248752	3'(0.49 --> <0.30)	-hnRNP A1, -hnRNP A2/B1, -HuB, -TIA-1	-	-	disease	90.97
PBRM1	Q86U86-3	c.1728_1729delTA	p.Y576fs*1	Deletion - Frameshift	3:52649466-52649467		no difference	-hnRNP A1, -hnRNP A2/B1	-	-	disease	90.97
PBRM1	Q86U86-5	c.1823_1826delATAA	p.Y608fs*33	Deletion - Frameshift	3:52649465-52649468	21248752	3'(0.49 --> <0.30)	-hnRNP A1, -hnRNP A2/B1, -HuB	-	-	disease	90.97
PBRM1	Q86U86-3	c.1818delA	p.K606fs*4	Deletion - Frameshift	3:52649377-52649377		no difference	no difference	-	-	disease	91.15
PBRM1	Q86U86-5	c.(1915_1917)delC	p.(L639)fs*?	Deletion - Frameshift	3:52649376-52649376	23036577	no difference	no difference	-	-	disease	91.16
PBRM1	Q86U86-5	c.1930_1939del10	p.K644fs*9	Deletion - Frameshift	3:52643957-52643966	21248752	5'(0.91 --> 0.96)	-hnRNP A1, -SRp30c	-	-	disease	91.21
PBRM1	Q86U86-3	c.1846delT	p.S616fs*8	Deletion - Frameshift	3:52643954-52643954	22461374	no difference	-HuB, -TIA-1, -TIAL1	-	-	disease	91.24
PBRM1	Q86U86-3	c.1857delA	p.K619fs*5	Deletion - Frameshift	3:52643943-52643943		no difference	no difference	-	-	disease	91.27
PBRM1	Q86U86-5	c.1937_1955del19	p.G646fs*4	Deletion - Frameshift	3:52643941-52643959	21248752	no difference	-hnRNP G, -HuB, -Sam68, -TIA-1, -TIAL1, +SLM-2	-	-	disease	91.22
PBRM1	Q86U86-3	c.1887delA	p.K629fs*2	Deletion - Frameshift	3:52643913-52643913	24166983	no difference	+DAZAP1, +hnRNP A1, +hnRNP A2/B1, +SRp30c, +YB-1, +hnRNP G	-	-	disease	91.37
PBRM1	Q86U86-5	c.1984_1985delCT	p.L662fs*2	Deletion - Frameshift	3:52643911-52643912	21248752	no difference	-Sam68	-	-	disease	91.38
PBRM1	Q86U86-3	c.1898delT	p.V633fs*5	Deletion - Frameshift	3:52643902-52643902	23797736	no difference	-ZRANB2	-	-	disease	91.40
PBRM1	Q86U86-5	c.2124_2125delAA	p.K708fs*14	Deletion - Frameshift	3:52643871-52643872	21248752	no difference	-hnRNP H1, -hnRNP H2, -SRp40	-	-	disease	91.50
PBRM1	Q86U86-3	c.1951delA	p.I651fs*3	Deletion - Frameshift	3:52643849-52643849		no difference	no difference	-	-	disease	91.54
PBRM1	Q86U86-1	c.2068delA	p.R690fs*9	Deletion - Frameshift	3:52643828-52643828	22683710	3'(0.89 --> <0.30)	no difference	-	-	disease	91.59		NEG
PBRM1	Q86U86-3	c.1994delA	p.Y665fs*2	Deletion - Frameshift	3:52643806-52643806		no difference	-hnRNP DL	-	-	disease	91.64
PBRM1	Q86U86-3	c.1995_2005del11	p.Y665fs*1	Deletion - Frameshift	3:52643795-52643805	22683710	no difference	-hnRNP DL, -SF2/ASF, +hnRNP K	-	-	disease	91.64		NEG
PBRM1	Q86U86-3	c.2015_2018delTGGA	p.M672fs*9	Deletion - Frameshift	3:52643782-52643785	24185509	no difference	-SRp30c	-	-	disease	91.66
PBRM1	Q86U86-5	c.2125_2125delA	p.I709fs*5	Deletion - Frameshift	3:52643771-52643771	23036577	no difference	no difference	-	-	disease	91.67
PBRM1	Q86U86-5	c.2141delT	p.M714fs*17	Deletion - Frameshift	3:52643755-52643755	21248752	no difference	no difference	-	-	disease	91.69
PBRM1	Q86U86-3	c.2107_2116del10	p.A703fs*7	Deletion - Frameshift	3:52643684-52643693	22683710	no difference	no difference	-	-	disease	91.79		NEG
PBRM1	Q86U86-3	c.2146delG	p.D716fs*27	Deletion - Frameshift	3:52643654-52643654		no difference	+hnRNP G, +Sam68, +YB-1	-	-	disease	91.80
PBRM1	Q86U86-5	c.2240_2246delAAGATGC	p.K747fs*26	Deletion - Frameshift	3:52643650-52643656	21248752	no difference	-hnRNP I (PTB), -MBNL1	-	-	disease	91.79
PBRM1	Q86U86-3	c.2142_2157del16	p.K715fs*23	Deletion - Frameshift	3:52643643-52643658	22683710	no difference	-ETR-3, -hnRNP I (PTB), -MBNL1, -SRp20	-	-	disease	91.79
PBRM1	Q86U86-3	c.2200_2222del23	p.D734fs*22	Deletion - Frameshift	3:52643578-52643600	22683710	no difference	-hnRNP K, -SRp30c	-	-	disease	91.92		NEG
PBRM1	Q86U86-3	c.2231delT	p.L744fs*2	Deletion - Frameshift	3:52643569-52643569	24166983	no difference	-TIA-1, -TIAL1	-	-	disease	92.02
PBRM1	Q86U86-3	c.2255_2258delATCT	p.N752fs*6	Deletion - Frameshift	3:52643542-52643545	24166983	no difference	-hnRNP C1, -hnRNP C2, -hnRNP I (PTB), -HuB, -HuR, +TIA-1	-	-	disease	92.09
PBRM1	Q86U86-5	c.2386delG	p.E796fs*9	Deletion - Frameshift	3:52643510-52643510	21248752	no difference	+hnRNP A1, +KSRP	-	-	disease	92.20
PBRM1	Q86U86-3	c.2280_2295del16	p.H760fs*8	Deletion - Frameshift	3:52643505-52643520	22683710	no difference	-hnRNP H1, -hnRNP H2, -hnRNP H3, -Nova-2, -SRp20, -SRp30c, -YB-1, -ZRANB2, +ESRP1	-	-	disease	92.17		NEG
PBRM1	Q86U86-3	c.2323delA	p.I775fs*18	Deletion - Frameshift	3:52643477-52643477	22683710	no difference	no difference	-	-	disease	92.29		NEG
PBRM1	Q86U86-3	c.2346delT	p.P783fs*10	Deletion - Frameshift	3:52643454-52643454	22138691	no difference	-HuB, -TIA-1, -TIAL1	-	-	disease	92.35
PBRM1	Q86U86-3	c.2370delT	p.F790fs*3	Deletion - Frameshift	3:52643430-52643430	24166983	no difference	-HuB	-	-	disease	92.40
PBRM1	Q86U86-3	c.2372delA	p.D791fs*2	Deletion - Frameshift	3:52643428-52643428	22138691	no difference	no difference	-	-	disease	92.41
PBRM1	Q86U86-3	c.2399delA	p.N800fs*23	Deletion - Frameshift	3:52643401-52643401		no difference	no difference	-	-	disease	92.46
PBRM1	Q86U86-3	c.2417_2421delATTTA	p.D806fs*7	Deletion - Frameshift	3:52643379-52643383	23797736	no difference	-hnRNP A0, -hnRNP A1, -hnRNP C, -hnRNP D, -HuR	-	-	disease	92.50
PBRM1	Q86U86-3	c.2411_2432del22	p.R804fs*12	Deletion - Frameshift	3:52643368-52643389		no difference	-hnRNP A0, -hnRNP A1, -hnRNP C, -hnRNP D, -HuB, -HuR, -TIA-1, -TIAL1, +Sam68	-	-	disease	92.48
PBRM1	Q86U86-3	c.2481delA	p.E828fs*7	Deletion - Frameshift	3:52637739-52637739	22138691	no difference	-Nova-1, +hnRNP G	-	-	disease	92.51
PBRM1	Q86U86-3	c.2522_2529delTTAAAATT	p.I841fs*2	Deletion - Frameshift	3:52637691-52637698	22683710	no difference	-hnRNP G	-	-	disease	92.57
PBRM1	Q86U86-5	c.2625delT	p.R876fs*39	Deletion - Frameshift	3:52637691-52637691	21248752	no difference	no difference	-	-	disease	92.57
PBRM1	Q86U86-5	c.2634delA	p.E878fs*37	Deletion - Frameshift	3:52637682-52637682	21248752	no difference	-SF2/ASF	-	-	disease	92.58
PBRM1	Q86U86-3	c.2550_2551delTG	p.N850fs*18	Deletion - Frameshift	3:52637669-52637670	24166983	no difference	-hnRNP G, +ETR-3	-	-	disease	92.60
PBRM1	Q86U86-3	c.2653_2654delGA	p.D885fs*1	Deletion - Frameshift	3:52637566-52637567	22138691	no difference	-hnRNP A1, -SLM-2	-	-	disease	92.85
PBRM1	Q86U86-5	c.2783delC	p.A928fs*86	Deletion - Frameshift	3:52623268-52623268	21248752	3'(0.44 --> 0.31)	no difference	-	-	disease	92.93
PBRM1	Q86U86-3	c.2693delA	p.K898fs*84	Deletion - Frameshift	3:52623262-52623262		no difference	no difference	-	-	disease	92.95
PBRM1	Q86U86-3	c.2703delT	p.S902fs*80	Deletion - Frameshift	3:52623252-52623252	22683710	no difference	+SRp20, +YB-1	-	-	disease	92.98		POS
PBRM1	Q86U86-3	c.2768delA	p.N923fs*59	Deletion - Frameshift	3:52623187-52623187		no difference	no difference	-	-	disease	93.13
PBRM1	Q86U86-5	c.2873_2879delACCATGT	p.Y958fs*54	Deletion - Frameshift	3:52623172-52623178	21248752	no difference	+Nova-2, +SRp20, +YB-1	-	-	disease	93.15
PBRM1	Q86U86-3	c.2791delT	p.Y931fs*51	Deletion - Frameshift	3:52623164-52623164	24166983	no difference	+ZRANB2	-	-	disease	93.17
PBRM1	Q86U86-5	c.2915delA	p.N972fs*42	Deletion - Frameshift	3:52623136-52623136	21248752	no difference	+YB-1	-	-	disease	93.19
PBRM1	Q86U86-3	c.2831delA	p.H944fs*38	Deletion - Frameshift	3:52623124-52623124		no difference	no difference	-	-	disease	93.20
PBRM1	Q86U86-3	c.2833_2834delAT	p.I945fs*4	Deletion - Frameshift	3:52623121-52623122		no difference	+ETR-3, +SRp20, +YB-1	-	-	disease	93.20
PBRM1	Q86U86-3	c.2848_2855delAGACTGTG	p.R950fs*6	Deletion - Frameshift	3:52623100-52623107	22683710	no difference	-hnRNP F, -hnRNP H3, +SRp40	-	-	disease	93.22		NEG
PBRM1	Q86U86-3	c.2854_2855delTG	p.W952fs*6	Deletion - Frameshift	3:52623100-52623101	22138691	no difference	-hnRNP H1, -hnRNP H2, -hnRNP H3, +PSF, +SRp40	-	-	disease	93.22
PBRM1	Q86U86-3	c.2877delA	p.K959fs*23	Deletion - Frameshift	3:52621519-52621519		no difference	+SRp30c	-	-	N/R	N/R	Frameshift
PBRM1	Q86U86-3	c.2881_2884delTTGT	p.L961fs*20	Deletion - Frameshift	3:52621512-52621515		no difference	-ETR-3, +SRp30c	-	-	N/R	N/R	Frameshift
PBRM1	Q86U86-5	c.3007_3013delGAAACAT	p.E1003fs*9	Deletion - Frameshift	3:52621479-52621485	21248752	no difference	+hnRNP E1, +hnRNP E2	-	-	N/R	N/R	Frameshift
PBRM1	Q86U86-5	c.3030_3030delA	p.K1011fs*3	Deletion - Frameshift	3:52621462-52621462	23036577	no difference	-hnRNP G	-	-	N/R	N/R	Frameshift
PBRM1	Q86U86-3	c.2937delA	p.K979fs*3	Deletion - Frameshift	3:52621459-52621459	22683710	no difference	-hnRNP G	-	-	N/R	N/R	Frameshift	NEG
PBRM1	Q86U86-5	c.3039_3039delA	p.E1014fs*19	Deletion - Frameshift	3:52621453-52621453	23036577	no difference	no difference	-	-	N/R	N/R	Frameshift
PBRM1	Q86U86-3	c.2962_2963delAG	p.S988fs*1	Deletion - Frameshift	3:52621433-52621434		no difference	no difference	-	-	disease	93.23
PBRM1	Q86U86-3	c.2995delA	p.I999fs*2	Deletion - Frameshift	3:52621401-52621401	24166983	no difference	-hnRNP G	-	-	disease	93.24
PBRM1	Q86U86-3	c.3036delT	p.F1012fs*115	Deletion - Frameshift	3:52620696-52620696	24185509	no difference	-hnRNP DL, -HuB, -TIA-1, -TIAL1	-	-	disease	93.20
PBRM1	Q86U86-5	c.3127_3134delTACTTTAA	p.Y1043fs*9	Deletion - Frameshift	3:52620694-52620701	21248752	3'(0.91 --> 0.84)	-hnRNP DL, -HuB, -TIA-1, -TIAL1	-	-	disease	93.21
PBRM1	Q86U86-3	c.3092_3093delAT	p.Y1031fs*8	Deletion - Frameshift	3:52620639-52620640	23797736	no difference	-ZRANB2	-	-	disease	93.15
PBRM1	Q86U86-3	c.3103delA	p.T1035fs*92	Deletion - Frameshift	3:52620629-52620629	24166983	no difference	no difference	-	-	disease	93.12
PBRM1	Q86U86-3	c.3121delA	p.I1041fs*86	Deletion - Frameshift	3:52620611-52620611	24166983	no difference	-hnRNP G, +DAZAP1, +hnRNP A0, +hnRNP A1, +hnRNP A2/B1, +hnRNP C, +hnRNP D, +hnRNP DL, +HuB, +HuR, +Sam68, +TIA-1, +TIAL1	-	-	disease	93.11
PBRM1	Q86U86-5	c.3221_3222delAA	p.K1074fs*32	Deletion - Frameshift	3:52620606-52620607	21248752	no difference	-SLM-2, +QKI, +SF1	-	-	disease	93.11
PBRM1	Q86U86-3	c.3126delA	p.K1042fs*85	Deletion - Frameshift	3:52620606-52620606	24166983	no difference	-SLM-2	-	-	disease	93.11
PBRM1	Q86U86-3	c.3149delC	p.S1050fs*1	Deletion - Frameshift	3:52620583-52620583	24166983	no difference	no difference	-	-	disease	93.05
PBRM1	Q86U86-3	c.3153_3157delCAGGT	p.R1052fs*21	Deletion - Frameshift	3:52620575-52620579	24166983	5'(0.87 --> <0.30)	-ZRANB2, +ETR-3	-	-	disease	93.06
PBRM1	Q86U86-5	c.3255_3255delT	p.F1085fs*74	Deletion - Frameshift	3:52620573-52620573	23036577	5'(0.87 --> <0.30)	-TIA-1, -TIAL1, -ZRANB2	-	-	disease	93.06
PBRM1	Q86U86-5	c.3335_3335delA	p.N1112fs*47	Deletion - Frameshift	3:52620493-52620493	23036577	no difference	-hnRNP H1, -hnRNP H2, -HTra2alpha, -HTra2beta1, +hnRNP A1, +PSF	-	-	disease	93.15
PBRM1	Q86U86-5	c.3386delA	p.K1129fs*30	Deletion - Frameshift	3:52620442-52620442	21248752	no difference	+SF2/ASF, +DAZAP1, +hnRNP A0, +hnRNP A1, +hnRNP A2/B1, +hnRNP D, +hnRNP DL	-	-	disease	93.29
PBRM1	Q86U86-3	c.3297delA	p.E1100fs*27	Deletion - Frameshift	3:52613210-52613210	24166983	no difference	+hnRNP G	-	-	disease	93.31
PBRM1	Q86U86-3	c.3302delA	p.D1101fs*26	Deletion - Frameshift	3:52613205-52613205	22461374	no difference	+CUG-BP1, +ETR-3, +Nova-1	-	-	disease	93.32
PBRM1	Q86U86-3	c.3323delA	p.N1108fs*19	Deletion - Frameshift	3:52613184-52613184	22683710	no difference	no difference	-	-	disease	93.37
PBRM1	Q86U86-5	c.3415_3421delTCCAATG	p.S1139fs*18	Deletion - Frameshift	3:52613182-52613188	23036577	no difference	-SF2/ASF	-	-	disease	93.36
PBRM1	Q86U86-3	c.3358delC	p.H1120fs*7	Deletion - Frameshift	3:52613149-52613149	22683710	no difference	no difference	-	-	disease	93.43		NEG
PBRM1	Q86U86-5	c.3461_3464delATGA	p.N1154fs*4	Deletion - Frameshift	3:52613138-52613142	21248752	no difference	no difference	-	-	disease	93.44
PBRM1	Q86U86-5	c.3471_3472delGC	p.W1157fs*23	Deletion - Frameshift	3:52613131-52613132	21248752	no difference	+CUG-BP1, +ETR-3, +Nova-1, +TDP43, +hnRNP A1, +hnRNP F, +hnRNP H1, +hnRNP H2, +hnRNP H3, +SF2/ASF	-	-	disease	93.43
PBRM1	Q86U86-3	c.3384delT	p.G1129fs*57	Deletion - Frameshift	3:52613123-52613123	22138691	no difference	-SC35	-	-	disease	93.42
PBRM1	Q86U86-5	c.3505_3505delC	p.H1169fs*49	Deletion - Frameshift	3:52613098-52613098	23036577	no difference	-hnRNP K, +CUG-BP1, +Nova-1, +TDP43	-	-	disease	93.35
PBRM1	Q86U86-3	c.3427delC	p.R1143fs*43	Deletion - Frameshift	3:52613080-52613080	22683710	no difference	-SF2/ASF	-	-	disease	93.28		NEG
PBRM1	Q86U86-3	c.3448delG	p.V1150fs*36	Deletion - Frameshift	3:52610704-52610704	22683710	no difference	+hnRNP G	-	-	disease	93.26		NEG
PBRM1	Q86U86-5	c.3639delA	p.E1214fs*4	Deletion - Frameshift	3:52610609-52610609	22683710	no difference	no difference	-	-	disease	92.72		NEG
PBRM1	Q86U86-5	c.3671delG	p.C1224fs*3	Deletion - Frameshift	3:52610577-52610577	21248752	no difference	-MBNL1	-	-	disease	92.41
PBRM1	Q86U86-3	c.3591delT	p.L1198fs*39	Deletion - Frameshift	3:52610561-52610561	22683710	no difference	+DAZAP1, +hnRNP A0, +hnRNP A1, +hnRNP A2/B1, +hnRNP D, +hnRNP DL, +SC35	-	-	disease	92.31		NEG
PBRM1	Q86U86-3	c.3607delG	p.V1203fs*34	Deletion - Frameshift	3:52598238-52598238		no difference	-CUG-BP1, -Nova-1	-	-	disease	92.24
PBRM1	Q86U86-3	c.3602_3608delGTGCTGT	p.A1202fs*33	Deletion - Frameshift	3:52598237-52598243	23797736	no difference	-CUG-BP1, -ETR-3, -MBNL1, -Nova-1	-	-	disease	92.27
PBRM1	Q86U86-5	c.3712_3733del22	p.F1238fs*24	Deletion - Frameshift	3:52598208-52598229	21248752	3'(0.98 --> <0.30)	-SRp30c, -SRp40	-	-	disease	92.18
PBRM1	Q86U86-3	c.3649delA	p.I1217fs*20	Deletion - Frameshift	3:52598196-52598196	22683710	no difference	no difference	-	-	disease	91.94		NEG
PBRM1	Q86U86-5	c.(3745_3747)delA	p.(P1249)fs*?	Deletion - Frameshift	3:52598194-52598194	23036577	no difference	-hnRNP DL	-	-	disease	91.91
PBRM1	Q86U86-5	c.3767_3771delTTTGT	p.L1256fs*6	Deletion - Frameshift	3:52598170-52598174	23036577	no difference	-MBNL1, -TIA-1, -TIAL1, +hnRNP G, +Sam68	-	-	disease	91.74
PBRM1	Q86U86-3	c.3714delA	p.K1238fs*5	Deletion - Frameshift	3:52598131-52598131	22683710	no difference	no difference	-	-	disease	91.11
PBRM1	Q86U86-5	c.3816delA	p.G1273fs*2	Deletion - Frameshift	3:52598125-52598125	21248752	no difference	-SRp40	-	-	disease	91.11
PBRM1	Q86U86-3	c.3743_3744delCT	p.S1248fs*2	Deletion - Frameshift	3:52598101-52598102		no difference	-hnRNP I (PTB), -nPTB	-	-	disease	90.86
PBRM1	Q86U86-3	c.3787delA	p.I1263fs*18	Deletion - Frameshift	3:52597502-52597502	24166983	no difference	no difference	-	-	disease	90.60
PBRM1	Q86U86-3	c.3872_3881del10	p.D1291fs*58	Deletion - Frameshift	3:52597408-52597417	23797736	no difference	-SC35	-	-	disease	90.59
PBRM1	Q86U86-3	c.3900delA	p.D1301fs*51	Deletion - Frameshift	3:52597389-52597389	22683710	no difference	-HTra2alpha, -HTra2beta1, -SC35, -SF2/ASF, -SRp40, -SRp54, -SRp55, -SRp75	-	-	disease	90.79		NEG
PBRM1	Q86U86-5	c.4019_4022delCTTC	p.P1340fs*43	Deletion - Frameshift	3:52597363-52597366	23036577	no difference	+hnRNP I (PTB), +nPTB	-	-	N/R	N/R	Frameshift
PBRM1	Q86U86-5	c.4032_4032delG	p.Q1344fs*40	Deletion - Frameshift	3:52597353-52597353	23036577	3'(0.86 --> <0.30)	+SRp20	-	-	N/R	N/R	Frameshift
PBRM1	Q86U86-3	c.3949delC	p.L1317fs*35	Deletion - Frameshift	3:52597340-52597340		no difference	no difference	-	-	N/R	N/R	Frameshift
PBRM1	Q86U86-3	c.4014delC	p.S1339fs*13	Deletion - Frameshift	3:52595961-52595961	22683710	no difference	+hnRNP H1, +hnRNP H2, +DAZAP1, +hnRNP A0, +hnRNP A1, +hnRNP A2/B1, +hnRNP D, +hnRNP DL	-	-	disease	91.01		NEG
PBRM1	Q86U86-5	c.4177_4181delATGAG	p.M1393fs*4	Deletion - Frameshift	3:52595890-52595894	23036577	3'(<0.30 --> 0.47)	+PSF, +SRp30c	-	-	disease	91.44
PBRM1	Q86U86-5	c.4187_4199del13	p.V1396fs*32	Deletion - Frameshift	3:52595872-52595884	21248752	no difference	-hnRNP K, -Nova-1, -Nova-2	-	-	disease	91.45
PBRM1	Q86U86-3	c.4111_4112delGA	p.D1371fs*18	Deletion - Frameshift	3:52595863-52595864		no difference	no difference	-	-	disease	91.56
PBRM1	Q86U86-3	c.4146delG	p.T1383fs*17	Deletion - Frameshift	3:52595829-52595829		no difference	no difference	-	-	disease	91.57
PBRM1	Q86U86-3	c.4211delC	p.P1404fs*48	Deletion - Frameshift	3:52588877-52588877		no difference	-SRp40	-	-	disease	91.67
PBRM1	Q86U86-3	c.4249delC	p.V1418fs*34	Deletion - Frameshift	3:52588839-52588839		no difference	+HuB, +KSRP, +TIA-1	-	-	disease	91.72
PBRM1	Q86U86-3	c.4290delG	p.P1431fs*21	Deletion - Frameshift	3:52588798-52588798	22683710	no difference	-hnRNP F, -hnRNP H1, -hnRNP H2, -hnRNP H3, -RBM5, +SF2/ASF	-	-	disease	91.74		NEG
PBRM1	Q86U86-3	c.4340delC	p.P1447fs*5	Deletion - Frameshift	3:52588748-52588748		no difference	-hnRNP G, -hnRNP K	-	-	disease	91.66
PBRM1	Q86U86-3	c.4388_4389delCA	p.P1463fs*65	Deletion - Frameshift	3:52584793-52584794	22138691	no difference	-Nova-1, -Nova-2, -SRp30c	-	-	disease	91.75
PBRM1	Q86U86-3	c.4409_4410delAT	p.Y1470fs*58	Deletion - Frameshift	3:52584772-52584773	22683710	no difference	no difference	-	-	disease	91.77
PBRM1	Q86U86-5	c.4352_4352delG	p.G1451fs*38	Deletion - Frameshift	3:52584770-52584770	23036577	no difference	-9G8, -SRp30c	-	-	disease	91.75
PBRM1	Q86U86-3	c.4437_4438delTC	p.P1480fs*48	Deletion - Frameshift	3:52584635-52584636	22683710	3'(0.32 --> <0.30)	-SC35	-	-	disease	91.76		POS
PBRM1	Q86U86-3	c.4439delC	p.P1480fs*29	Deletion - Frameshift	3:52584634-52584634	22683710	3'(0.32 --> <0.30)	-SC35, +DAZAP1, +hnRNP A0, +hnRNP A1, +hnRNP A2/B1, +hnRNP D, +hnRNP DL	-	-	disease	91.77		NEG
PBRM1	Q86U86-3	c.4490delC	p.P1497fs*12	Deletion - Frameshift	3:52584583-52584583	23797736	no difference	no difference	-	-	disease	91.94
PBRM1	Q86U86-5	c.4431_4437delTGTCATA	p.V1478fs*9	Deletion - Frameshift	3:52584576-52584582	23036577	no difference	-SRp40	-	-	disease	91.91
PBRM1	Q86U86-3	c.4589_4596delTCAGTGCG	p.L1530fs*6	Deletion - Frameshift	3:52584477-52584484	22683710	no difference	-SRp30c, -SRp55	-	-	disease	93.59		NEG
PBRM1	Q86U86-5	c.4566_4576del11	p.Q1522fs*59	Deletion - Frameshift	3:52584437-52584447	23036577	5'(0.95 --> <0.30)	-RBM5, -SRp40, -ZRANB2, +SRp30c	-	-	disease	91.78
PBRM1	Q86U86-5	c.4589delA	p.D1530fs*17	Deletion - Frameshift	3:52582239-52582239	21248752	no difference	+SF2/ASF	-	-	disease	93.09
PBRM1	Q86U86-3	c.4664_4665delAA	p.K1555fs*>48	Deletion - Frameshift	3:52582223-52582224	22138691	no difference	-hnRNP H1, -hnRNP H2, -HTra2alpha, -HTra2beta1, -SRp38	-	-	disease	91.81
PBRM1	Q86U86-5	c.4642_4642delA	p.S1548fs*18	Deletion - Frameshift	3:52582186-52582186	23036577	no difference	no difference	-	-	disease	90.37
PBRM1	Q86U86-5	c.4661_4680del20	p.M1555fs*23	Deletion - Frameshift	3:52582148-52582167	23036577	no difference	-MBNL1, -Nova-1, -Nova-2, -SRp40, -YB-1	-	-	disease	92.00
PBRM1	Q86U86-5	c.4693_4705del13	p.L1565fs*11	Deletion - Frameshift	3:52582123-52582135	23036577	no difference	-hnRNP F, -hnRNP H1, -hnRNP H2, -hnRNP H3, -HuB, -MBNL1	-	-	disease	87.06
PBRM1	Q86U86-3	c.4807delT	p.*1603fs?	Deletion - Frameshift	3:52582081-52582081	22683710	no difference	-ETR-3, -HuB, -TIA-1	-	-	disease	80.66		NEG
PBRM1	Q86U86-5	c.169_171delATC	p.I57del	Deletion - In frame	3:52712581-52712583	21248752	no difference	-hnRNP DL, -SRp20, -YB-1	-	-	disease	85.20
PBRM1	Q86U86-3	c.787_789delAAT	p.N263delN	Deletion - In frame	3:52682384-52682386		no difference	no difference	-	-	disease	90.10
PBRM1	Q86U86-3	c.811_813delAAG	p.K271delK	Deletion - In frame	3:52682360-52682362		5'(0.99 --> <0.30)	-ZRANB2	-	-	disease	90.20
PBRM1	Q86U86-3	c.1935_1940delTCGCCG	p.R646_R647delRR	Deletion - In frame	3:52643860-52643865	22683710	no difference	-hnRNP H3, -SC35	-	-	disease	72.90		NEG
PBRM1	Q86U86-5	c.2212_2217delTACAAT	p.Y738_N739delYN	Deletion - In frame	3:52643679-52643684	21248752	no difference	no difference	-	-	disease	95.80
PBRM1	Q86U86-5	c.2224_2235del12	p.E742_I745del	Deletion - In frame	3:52643661-52643672	23036577	no difference	-hnRNP I (PTB), -SF2/ASF, -SRp20, -SRp30c, -SRp55, -TIA-1, -TIAL1, -YB-1	-	-	disease	97.70
PBRM1	Q86U86-3	c.2421_2423delATT	p.L807delL	Deletion - In frame	3:52643377-52643379	24166983	no difference	-hnRNP A0, -hnRNP A1, -hnRNP C, -hnRNP D, -HuR	-	-	disease	87.30
PBRM1	Q86U86-3	c.2948_2950delAAG	p.E984delE	Deletion - In frame	3:52621446-52621448	22722839	no difference	-hnRNP H1, -hnRNP H2, -HTra2alpha, -HTra2beta1, -SC35, -SRp38, -SRp54, +hnRNP C1, +hnRNP C2, +HuR, +Sam68	-	-	disease	90.60
PBRM1	Q86U86-5	c.3052_3054delTTT	p.F1018del	Deletion - In frame	3:52621438-52621440	23036577	no difference	-hnRNP C1, -hnRNP C2, -HuB, -HuR, -Sam68, +TIA-1	-	-	disease	88.60
PBRM1	Q86U86-5	c.3208_3210delTTT	p.F1070del	Deletion - In frame	3:52620618-52620620	21248752	no difference	-hnRNP I (PTB), -HuB, -Sam68, -TIA-1, -TIAL1	-	-	disease	84.40
PBRM1	Q86U86-5	c.3625_3642del18	p.M1209_E1214delMFYKKE	Deletion - In frame	3:52610605-52610623	21248752	no difference	-ETR-3, -hnRNP H1, -hnRNP H2, -HTra2alpha, -HTra2beta1, -SC35, -SRp20, -SRp38, -SRp54	-	-	disease	92.82
PBRM1	Q86U86-3	c.3655_3657delGAA	p.E1219delE	Deletion - In frame	3:52598188-52598190	23797736	no difference	no difference	-	-	disease	78.50
PBRM1	Q86U86-3	c.3802_3804delGAG	p.E1268delE	Deletion - In frame	3:52597485-52597487	22683710	no difference	-hnRNP H1, -hnRNP H2, -HTra2beta1, -PSF, -SC35, -SRp30c	-	-	Neutral	60.00
PBRM1	Q86U86-3	c.4570_4572delCTG	p.L1524delL	Deletion - In frame	3:52584501-52584503	23797736	no difference	+SRp20	-	-	disease	88.20
PBRM1	Q86U86-5	c.166_167insA	p.T56fs*6	Insertion - Frameshift	3:52712585-52712586	21248752	no difference	-hnRNP DL, +SRp55	-	-	disease	84.76
PBRM1	Q86U86-3	c.362_363insA	p.N121fs*8	Insertion - Frameshift	3:52702535-52702536	22683710	no difference	no difference	-	-	disease	86.34		NEG
PBRM1	Q86U86-3	c.423_424insG	p.D142fs*9	Insertion - Frameshift	3:52696253-52696254		no difference	no difference	-	-	disease	86.73
PBRM1	Q86U86-5	c.442_443insA	p.R148fs*3	Insertion - Frameshift	3:52696234-52696235	21248752	no difference	+SRp38	-	-	disease	86.83
PBRM1	Q86U86-3	c.608_609insC	p.I204fs*2	Insertion - Frameshift	3:52692251-52692252	24166983	no difference	no difference	-	-	disease	87.38
PBRM1	Q86U86-3	c.773_774insA	p.N258fs*6	Insertion - Frameshift	3:52682399-52682400	22683710	no difference	+DAZAP1, +FMRP, +hnRNP A1, +hnRNP D, +hnRNP E1, +hnRNP K, +hnRNP P (TLS), +hnRNP Q, +hnRNP U, +HuD, +RBM5	-	-	disease	88.15		NEG
PBRM1	Q86U86-3	c.902_903insA	p.N301fs*2	Insertion - Frameshift	3:52676058-52676059	22683710	no difference	+SLM-2, +hnRNP C2, +SF2/ASF	-	-	disease	88.88		NEG
PBRM1	Q86U86-3	c.1071_1072insT	p.Y358fs*2	Insertion - Frameshift	3:52668751-52668752	22397650	3'(0.90 --> 0.82)	+Sam68	-	-	disease	89.37
PBRM1	Q86U86-3	c.1490_1491insT	p.V498fs*3	Insertion - Frameshift	3:52651509-52651510	22461374	no difference	-TDP43, +CUG-BP1, +Nova-1	-	-	disease	90.61
PBRM1	Q86U86-5	c.1638_1639insT	p.M547fs*3	Insertion - Frameshift	3:52651457-52651458	21248752	no difference	-hnRNP A0, -hnRNP A1, -hnRNP C, -hnRNP D, -HuB, -HuR, -TIA-1	-	-	disease	90.76
PBRM1	Q86U86-5	c.1709_1710insT	p.I571fs*2	Insertion - Frameshift	3:52651385-52651386	21248752	no difference	no difference	-	-	N/R	N/R	Frameshift
PBRM1	Q86U86-3	c.1617_1618insTT	p.E540fs*16	Insertion - Frameshift	3:52651382-52651383	22683710	no difference	+TIA-1, +TIAL1	-	-	N/R	N/R	Frameshift	NEG
PBRM1	Q86U86-1	c.1838_1839insT	p.L614fs*17	Insertion - Frameshift	3:52649452-52649453	21798893	no difference	no difference	-	-	disease	90.97
PBRM1	Q86U86-5	c.1850_1851insT	p.L617fs*	Insertion - Frameshift	3:52649441-52649442	21248752	no difference	+HuB, +TIA-1	-	-	disease	90.98
PBRM1	Q86U86-3	c.1857_1858insA	p.S620fs*13	Insertion - Frameshift	3:52643942-52643943	22683710	no difference	+DAZAP1, +FMRP, +hnRNP A1, +hnRNP D, +hnRNP E1, +hnRNP K, +hnRNP P (TLS), +hnRNP Q, +hnRNP U, +HuD, +RBM5, +hnRNP I (PTB)	-	-	disease	90.92		NEG
PBRM1	Q86U86-3	c.1903_1904insTA	p.E635fs*4	Insertion - Frameshift	3:52643896-52643897	22683710	no difference	+ETR-3	-	-	disease	91.28		NEG
PBRM1	Q86U86-3	c.2030_2031insA	p.R678fs*13	Insertion - Frameshift	3:52643769-52643770	22037554	no difference	no difference	-	-	N/R	N/R	Frameshift
PBRM1	Q86U86-5	c.2210_2211insG	p.Y738fs*3	Insertion - Frameshift	3:52643685-52643686	23036577	no difference	no difference	-	-	N/R	N/R	Frameshift
PBRM1	Q86U86-3	c.2121_2122insC	p.E708fs*19	Insertion - Frameshift	3:52643678-52643679	22683710	no difference	+hnRNP A1, +hnRNP H1, +hnRNP H2, +SC35	-	-	N/R	N/R	Frameshift	NEG
PBRM1	Q86U86-3	c.2366_2367insA	p.F790fs*2	Insertion - Frameshift	3:52643433-52643434	22138691	no difference	no difference	-	-	disease	92.40
PBRM1	Q86U86-3	c.2513_2514insCA	p.Q838fs*46	Insertion - Frameshift	3:52637706-52637707	23525077	no difference	-SC35, +ETR-3, +HuB, +TIA-1	-	-	disease	92.55
PBRM1	Q86U86-5	c.2616_2617insT	p.I873fs*2	Insertion - Frameshift	3:52637699-52637700	21248752	no difference	+DAZAP1, +FMRP, +hnRNP A1, +hnRNP C, +hnRNP C1, +hnRNP C2, +hnRNP E1, +hnRNP E2, +hnRNP I (PTB), +hnRNP K, +hnRNP P (TLS), +hnRNP Q, +hnRNP U, +HuC, +HuD, +HuR, +Nova-1, +Nova-2, +PSF, +Sam68, +SLM-1, +SLM-2	-	-	disease	92.57
PBRM1	Q86U86-3	c.2542_2543insA	p.C848fs*1	Insertion - Frameshift	3:52637677-52637678	24166983	no difference	no difference	-	-	N/R	N/R	Frameshift
PBRM1	Q86U86-5	c.2662_2663insA	p.S888fs*13	Insertion - Frameshift	3:52637653-52637654	21248752	no difference	-SRp20	-	-	N/R	N/R	Frameshift
PBRM1	Q86U86-3	c.2588_2589insT	p.H865fs*4	Insertion - Frameshift	3:52637631-52637632	22461374	no difference	+Sam68	-	-	N/R	N/R	Frameshift
PBRM1	Q86U86-3	c.2663_2664insA	p.R889fs*9	Insertion - Frameshift	3:52637556-52637557	22138691	no difference	no difference	-	-	disease	92.88
PBRM1	Q86U86-3	c.2912_2913insA	p.T972fs*16	Insertion - Frameshift	3:52621483-52621484	22683710	no difference	+Sam68	-	-	N/R	N/R	Frameshift	NEG
PBRM1	Q86U86-3	c.3183_3184insT	p.V1062fs*13	Insertion - Frameshift	3:52620548-52620549	22683710	no difference	no difference	-	-	disease	93.08		NEG
PBRM1	Q86U86-3	c.3213_3214insG	p.A1072fs*3	Insertion - Frameshift	3:52620518-52620519		no difference	no difference	-	-	disease	93.12
PBRM1	Q86U86-5	c.3620_3621insA	p.M1209fs*11	Insertion - Frameshift	3:52610627-52610628	23036577	no difference	no difference	-	-	disease	92.82
PBRM1	Q86U86-5	c.3625_3626insA	p.M1209fs*11	Insertion - Frameshift	3:52610622-52610623	23036577	no difference	+DAZAP1, +FMRP, +hnRNP A1, +hnRNP D, +hnRNP E1, +hnRNP K, +hnRNP P (TLS), +hnRNP Q, +hnRNP U, +HuD, +RBM5, +Sam68	-	-	disease	92.82
PBRM1	Q86U86-5	c.3638_3639insA	p.E1214fs*6	Insertion - Frameshift	3:52610609-52610610	24185509	no difference	+DAZAP1, +FMRP, +hnRNP A1, +hnRNP D, +hnRNP E1, +hnRNP K, +hnRNP P (TLS), +hnRNP Q, +hnRNP U, +HuD, +RBM5	-	-	disease	92.71
PBRM1	Q86U86-5	c.3639_3640insA	p.E1214fs*6	Insertion - Frameshift	3:52610608-52610609	23036577	no difference	+DAZAP1, +FMRP, +hnRNP A1, +hnRNP D, +hnRNP E1, +hnRNP K, +hnRNP P (TLS), +hnRNP Q, +hnRNP U, +HuD, +RBM5, +hnRNP G	-	-	disease	92.72
PBRM1	Q86U86-3	c.3663_3664insA	p.I1222fs*5	Insertion - Frameshift	3:52598181-52598182	22461374	no difference	no difference	-	-	disease	91.75
PBRM1	Q86U86-3	c.3665_3666insT	p.L1223fs*4	Insertion - Frameshift	3:52598179-52598180		no difference	+HuB, +TIA-1, +TIAL1	-	-	disease	91.75
PBRM1	Q86U86-3	c.3666_3667insT	p.L1223fs*4	Insertion - Frameshift	3:52598178-52598179		no difference	+HuB, +TIA-1, +TIAL1	-	-	disease	91.75
PBRM1	Q86U86-3	c.3785_3786insC	p.I1263fs*21	Insertion - Frameshift	3:52597503-52597504	22683710	no difference	+hnRNP K	-	-	disease	90.61		NEG
PBRM1	Q86U86-3	c.3852_3853insT	p.A1285fs*8	Insertion - Frameshift	3:52597436-52597437		no difference	-HuB	-	-	disease	90.45
PBRM1	Q86U86-3	c.3881_3882insT	p.E1295fs*1	Insertion - Frameshift	3:52597407-52597408	24166983	no difference	+HuB	-	-	disease	90.67
PBRM1	Q86U86-3	c.4061_4062insAC	p.Y1354fs*1	Insertion - Frameshift	3:52595913-52595914	23797736	no difference	no difference	-	-	N/R	N/R	Frameshift
PBRM1	Q86U86-3	c.4252_4253insGT	p.V1418fs*35	Insertion - Frameshift	3:52588835-52588836	24166983	no difference	-ETR-3	-	-	N/R	N/R	Frameshift
PBRM1	Q86U86-3	c.4415_4416insAA	p.Q1473fs*37	Insertion - Frameshift	3:52584766-52584767		no difference	-YB-1	-	-	disease	91.75
PBRM1	Q86U86-5	c.4370_4371insTT	p.L1457fs*33	Insertion - Frameshift	3:52584642-52584643	23036577	no difference	-TIA-1	-	-	disease	91.75
PBRM1	Q86U86-3	c.4508_4509insC	p.T1504fs*25	Insertion - Frameshift	3:52584564-52584565	22683710	no difference	-YB-1, +hnRNP E1, +hnRNP E2, +hnRNP K	-	-	disease	91.89
PBRM1	Q86U86-5	c.4694_4695insT	p.L1565fs*>19	Insertion - Frameshift	3:52582133-52582134	21248752	no difference	-HuB	-	-	disease	91.81
PBRM1	Q86U86-5	c.645_646ins409	p.Q216fs*7	Insertion - Frameshift		18339845	N/A	N/A	N/A	N/A	N/A	N/A	Frameshift
PBRM1	Q86U86-5	c.1924_1925ins383	p.S642fs*5	Insertion - Frameshift		18339845	N/A	N/A	N/A	N/A	N/A	N/A	Frameshift
PBRM1	Q86U86-5	c.138+2delT	p.?	Splice site	3:52713588-52713588	23036577	5'(0.81 --> <0.30)	no difference	-	-	-	-
PBRM1	Q86U86-1	c.139-2A>G	p.?	Splice site	3:52712615-52712615		3'(0.72 --> <0.30)	+CUG-BP1, +ETR-3, +SRp30c, +SRp55, +TDP43	-	-	-	-
PBRM1	Q86U86-3	c.236+1G>C	p.?	Splice site	3:52712515-52712515	22683710	5'(0.99 --> <0.30)	-hnRNP F, -hnRNP H1, -hnRNP H2, -hnRNP H3, -SF2/ASF	-	-	-	-		NEG
PBRM1	Q86U86-3	c.236+1delG	p.?	Splice site	3:52712515-52712515	24166983	no difference	-hnRNP A1, -hnRNP F, -hnRNP H1, -hnRNP H2, -hnRNP H3, -SF2/ASF	-	-	-	-
PBRM1	Q86U86-3	c.236+1G>A	p.?	Splice site	3:52712515-52712515	24166983	5'(0.99 --> <0.30)	-hnRNP A1, -hnRNP F, -hnRNP H1, -hnRNP H2, -hnRNP H3, -SF2/ASF	-	-	-	-
PBRM1	Q86U86-5	c.236+-6delAGCGAAGGT	p.?	Splice site	3:52712514-52712522	21248752	5'(0.99 --> <0.30)	-hnRNP A1, -hnRNP F, -hnRNP G, -hnRNP H1, -hnRNP H2, -hnRNP H3, -SF2/ASF	-	-	-	-
PBRM1	Q86U86-3	c.237-3C>A	p.?	Splice site	3:52702664-52702664	22683710	no difference	+hnRNP H1, +hnRNP H2, +HTra2alpha, +HTra2beta1, +Sam68, +SRp38	-	-	-	-
PBRM1	Q86U86-1	c.237-1G>A	p.?	Splice site	3:52702662-52702662		no difference	+hnRNP G	-	-	-	-
PBRM1	Q86U86-3	c.237-1_237del gA	p.?	Splice site	3:52702661-52702662	22561517	no difference	no difference	-	-	-	-
PBRM1	Q86U86-5	c.384+3A>T	p.?	Splice site	3:52702511-52702511	21248752	5'(1.00 --> 0.96)	-hnRNP H1, -hnRNP H2, -HTra2alpha, -HTra2beta1, -RBM5	-	-	-	-
PBRM1	Q86U86-1	c.528+1G>T	p.?	Splice site	3:52696148-52696148		5'(0.98 --> <0.30)	-hnRNP H1, -hnRNP H2, -SC35	-	-	-	-
PBRM1	Q86U86-1	c.529-2A>T	p.?	Splice site	3:52692333-52692333		3'(0.36 --> <0.30)	+TIA-1	-	-	-	-
PBRM1	Q86U86-3	c.529-16_532del20	p.?	Splice site	3:52692328-52692347	22683710	3'(0.36 --> <0.30)	-hnRNP C1, -hnRNP C2, -hnRNP I (PTB), -HuB, -HuR, -Sam68	-	-	-	-		NEG
PBRM1	Q86U86-3	c.646-5T>G	p.?	Splice site	3:52685831-52685831		3'(0.92 --> 0.46)	-hnRNP I (PTB)	-	-	-	-
PBRM1	Q86U86-5	c.715-2A>G	p.?	Splice site	3:52682460-52682460	21248752	3'(0.98 --> <0.30)	+SRp55	-	-	-	-
PBRM1	Q86U86-1	c.715-1G>C	p.?	Splice site	3:52682459-52682459	24166983	3'(0.98 --> <0.30)	no difference	-	-	-	-
PBRM1	Q86U86-1	c.715-1G>A	p.?	Splice site	3:52682459-52682459		3'(0.98 --> <0.30)	+hnRNP G	-	-	-	-
PBRM1	Q86U86-3	c.813+1G>A	p.?	Splice site	3:52682359-52682359	23797736	5'(0.99 --> <0.30)	-ZRANB2	-	-	-	-
PBRM1	Q86U86-1	c.814-1G>A	p.?	Splice site	3:52678806-52678806		3'(0.86 --> <0.30)	-SRp30c, -SRp40	-	-	-	-
PBRM1	Q86U86-3	c.899+1G>A	p.?	Splice site	3:52678719-52678719	22895193	5'(0.97 --> <0.30)	-ZRANB2	-	-	-	-
PBRM1	Q86U86-3	c.900-4G>A	p.?	Splice site	3:52676065-52676065		no difference	+hnRNP A1, +hnRNP A2/B1, +Sam68	-	-	-	-
PBRM1	Q86U86-3	c.992-8_993delctttccagCT	p.?	Splice site	3:52668830-52668839	23334666	3'(1.00 --> <0.30)	-hnRNP I (PTB), -HuB, -SRp40, -TIA-1, -TIAL1, +hnRNP A1, +KSRP	-	-	-	-
PBRM1	Q86U86-1	c.1302-1G>T	p.?	Splice site	3:52663052-52663052		3'(0.98 --> <0.30)	-DAZAP1, -hnRNP A1, -hnRNP A2/B1, -SRp30c, -YB-1, +hnRNP H1, +hnRNP H2, +SRp38, +SRp40	-	-	-	-
PBRM1	Q86U86-3	c.1347+1G>T	p.?	Splice site	3:52662909-52662909	22683710	5'(0.63 --> <0.30)	-SRp40, +hnRNP C1, +hnRNP C2, +HuR, +TIAL1	-	-	-	-		NEG
PBRM1	Q86U86-3	c.1348-2A>T	p.?	Splice site	3:52661388-52661388		3'(0.93 --> <0.30)	-hnRNP A1, -KSRP, -Sam68, -SRp30c	-	-	-	-
PBRM1	Q86U86-3	c.1348-1_1358del gGCAAAGAAGAA	p.?	Splice site	3:52661376-52661387		3'(0.93 --> <0.30)	-hnRNP A1, -hnRNP H1, -hnRNP H2, -HTra2alpha, -HTra2beta1, -KSRP, -SC35, -SF2/ASF, -SRp30c, -SRp38, -SRp54	-	-	-	-
PBRM1	Q86U86-3	c.1445+1G>T	p.?	Splice site	3:52661288-52661288		5'(0.96 --> <0.30)	-SRp40, -ZRANB2	-	-	-	-
PBRM1	Q86U86-3	c.1446-1G>A	p.?	Splice site	3:52651555-52651555		3'(0.86 --> <0.30)	+Sam68	-	-	-	-
PBRM1	Q86U86-5	c.1818+1G>A	p.?	Splice site	3:52651277-52651277	21248752	5'(1.00 --> <0.30)	-RBM5, -ZRANB2	-	-	-	-
PBRM1	Q86U86-3	c.1723-3T>G	p.?	Splice site	3:52649475-52649475		3'(0.49 --> <0.30)	+ZRANB2, +ETR-3	-	-	-	-
PBRM1	Q86U86-3	c.1723-2A>T	p.?	Splice site	3:52649474-52649474		3'(0.49 --> <0.30)	-ZRANB2	-	-	-	-
PBRM1	Q86U86-5	c.1819-1G>C	p.?	Splice site	3:52649473-52649473	21248752	5'(<0.30 --> 0.56)	-ZRANB2	-	-	-	-
PBRM1	Q86U86-5	c.1925-3delTAGGTAGGAAGAGTGGCATTTCTCCTAAAAAATCAAAA	p.?	Splice site	3:52643937-52643974	21248752	5'(0.91 --> <0.30)	-hnRNP A1, -hnRNP G, -HuB, -KSRP, -Sam68, -SRp30c, -TIA-1, -TIAL1, -ZRANB2	-	-	-	-
PBRM1	Q86U86-3	c.2471+1G>A	p.?	Splice site	3:52643328-52643328		5'(0.97 --> <0.30)	-ETR-3, -ZRANB2	-	-	-	-
PBRM1	Q86U86-3	c.2472-2A>C	p.?	Splice site	3:52637750-52637750		3'(0.58 --> <0.30)	-hnRNP A1, +hnRNP G	-	-	-	-
PBRM1	Q86U86-3	c.2472-1G>A	p.?	Splice site	3:52637749-52637749	22683710	3'(0.58 --> <0.30)	-hnRNP A1, +hnRNP F, +hnRNP H1, +hnRNP H2, +hnRNP H3, +KSRP	-	-	-	-		NEG
PBRM1	Q86U86-3	c.2683+1G>A	p.?	Splice site	3:52637536-52637536	22683710	5'(0.84 --> <0.30)	-SRp40, -ZRANB2	-	-	-	-		NEG
PBRM1	Q86U86-3	c.2683+1G>T	p.?	Splice site	3:52637536-52637536	24166983	5'(0.84 --> <0.30)	-hnRNP H1, -hnRNP H2, -SRp40, -ZRANB2	-	-	-	-
PBRM1	Q86U86-3	c.2869+1G>T	p.?	Splice site	3:52623085-52623085	23797736	5'(1.00 --> <0.30)	-ZRANB2	-	-	-	-
PBRM1	Q86U86-3	c.2869+1G>C	p.?	Splice site	3:52623085-52623085		5'(1.00 --> <0.30)	-ZRANB2, +SC35	-	-	-	-
PBRM1	Q86U86-5	c.2965+1delGTAA	p.?	Splice site	3:52623082-52623085	21248752	5'(1.00 --> <0.30)	-ZRANB2	-	-	-	-
PBRM1	Q86U86-3	c.2870-1G>C	p.?	Splice site	3:52621527-52621527		no difference	no difference	-	-	-	-
PBRM1	Q86U86-1	c.3123+1G>GA	p.?	Splice site	3:52621368-52621368	22683710	5'(1.00 --> <0.30)	-RBM5, -ZRANB2, +hnRNP H1, +hnRNP H2, +HTra2alpha, +HTra2beta1	-	-	-	-
PBRM1	Q86U86-3	c.3027+1G>A	p.?	Splice site	3:52621368-52621368	22683710	5'(1.00 --> <0.30)	-RBM5, -ZRANB2, +SRp30c	-	-	-	-
PBRM1	Q86U86-3	c.3028-1G>A	p.?	Splice site	3:52620705-52620705	22461374	3'(0.91 --> <0.30)	-SRp30c	-	-	-	-
PBRM1	Q86U86-3	c.3291+1G>A	p.?	Splice site	3:52620440-52620440	24166983	5'(0.99 --> <0.30)	-SRp40, -ZRANB2, +SF2/ASF	-	-	-	-
PBRM1	Q86U86-3	c.3292-2A>C	p.?	Splice site	3:52613217-52613217		3'(0.75 --> <0.30)	-SRp30c, -SRp40	-	-	-	-
PBRM1	Q86U86-3	c.3437+1G>A	p.?	Splice site	3:52613069-52613069	23797736	5'(0.98 --> <0.30)	-SRp40, +SF2/ASF	-	-	-	-
PBRM1	Q86U86-3	c.3438-2A>T	p.?	Splice site	3:52610716-52610716	23797736	3'(0.39 --> <0.30)	-hnRNP E1, -hnRNP H1, -hnRNP H2, -HTra2alpha, -HTra2beta1	-	-	-	-
PBRM1	Q86U86-5	c.3534-21delTTATATATTTTCCTCCCCAAG	p.?	Splice site	3:52610715-52610735	21248752	3'(0.39 --> <0.30)	-DAZAP1, -hnRNP A0, -hnRNP A1, -hnRNP A2/B1, -hnRNP C, -hnRNP D, -hnRNP DL, -hnRNP E1, -hnRNP E2, -hnRNP H1, -hnRNP H2, -hnRNP K, -HTra2alpha, -HTra2beta1, -HuB, -HuR, -TIA-1, -TIAL1	-	-	-	-
PBRM1	Q86U86-3	c.3438-1G>T	p.?	Splice site	3:52610715-52610715	22683710	3'(0.39 --> <0.30)	-hnRNP H1, -hnRNP H2, -HTra2alpha, -HTra2beta1	-	-	-	-		POS
PBRM1	Q86U86-3	c.3596-1G>T	p.?	Splice site	3:52598250-52598250	23525077	3'(0.98 --> <0.30)	-SRp30c	-	-	-	-
PBRM1	Q86U86-3	c.3779+1G>A	p.?	Splice site	3:52598065-52598065		5'(0.98 --> <0.30) 3'(0.54 --> 0.34)	-RBM5, -ZRANB2	-	-	-	-
PBRM1	Q86U86-3	c.3779+1G>T	p.?	Splice site	3:52598065-52598065		5'(0.98 --> <0.30)	-RBM5, -ZRANB2, +SLM-2	-	-	-	-
PBRM1	Q86U86-3	c.3773_3779+9del16	p.?	Splice site	3:52598057-52598072	22683710	5'(0.98 --> <0.30)	-Nova-1, -RBM5, -ZRANB2, +TIA-1	-	-	-	-		NEG
PBRM1	Q86U86-3	c.3780-18_3780-2del17	p.?	Splice site	3:52597511-52597527	22683710	3'(0.95 --> <0.30)	-ETR-3, -hnRNP C1, -hnRNP C2, -HuB, -HuR, -Nova-1, -Sam68, -TIAL1	-	-	-	-		NEG
PBRM1	Q86U86-5	c.4087-3C>G	p.?	Splice site	3:52595987-52595987	21248752	3'(0.93 --> <0.30) 3'(<0.30 --> 0.73)	+hnRNP A1, +hnRNP D, +hnRNP E1, +hnRNP E2	-	-	-	-
PBRM1	Q86U86-5	c.4288+1G>T	p.?	Splice site	3:52595782-52595782	21248752	5'(0.98 --> <0.30)	-RBM5, -ZRANB2	-	-	-	-
PBRM1	Q86U86-3	c.4349-1G>T	p.?	Splice site	3:52584834-52584834	24166983	5'(0.37 --> <0.30)	+CUG-BP1, +ETR-3, +Nova-1, +TDP43	-	-	-	-
PBRM1	Q86U86-3	c.4419+1G>T	p.?	Splice site	3:52584762-52584762		5'(1.00 --> <0.30)	-SRp40, +hnRNP C1, +hnRNP C2, +HuR, +Sam68	-	-	-	-
PBRM1	Q86U86-3	c.4636+2T>A	p.?	Splice site	3:52584435-52584435	23441165	5'(0.95 --> <0.30)	-RBM5, -ZRANB2	-	-	-	-
PBRM1	Q86U86-3	c.9C>A	p.S3S	Substitution - coding silent	3:52713719-52713719		no difference	+Nova-1, +Nova-2, +SRp30c, +YB-1	-	-	-	-
PBRM1	Q86U86-3	c.297G>A	p.Q99Q	Substitution - coding silent	3:52702601-52702601		no difference	no difference	-	-	-	-
PBRM1	Q86U86-3	c.348C>T	p.F116F	Substitution - coding silent	3:52702550-52702550		no difference	+Nova-1, +hnRNP C1, +hnRNP C2, +hnRNP I (PTB), +HuB, +HuR, +TIA-1, +TIAL1	-	-	-	-
PBRM1	Q86U86-1	c.384G>A	p.K128K	Substitution - coding silent	3:52702514-52702514		5'(1.00 --> 0.92)	-RBM5, -ZRANB2	-	-	-	-
PBRM1	Q86U86-3	c.459G>A	p.Q153Q	Substitution - coding silent	3:52696218-52696218		no difference	-Nova-1	-	-	-	-
PBRM1	Q86U86-3	c.477C>T	p.D159D	Substitution - coding silent	3:52696200-52696200		no difference	no difference	-	-	-	-
PBRM1	Q86U86-1	c.579A>C	p.I193I	Substitution - coding silent	3:52692281-52692281	21720365	no difference	+ETR-3, +SRp20, +YB-1	-	-	-	-
PBRM1	Q86U86-3	c.1038C>T	p.S346S	Substitution - coding silent	3:52668785-52668785		no difference	+hnRNP I (PTB), +Sam68	-	-	-	-
PBRM1	Q86U86-3	c.1206A>G	p.R402R	Substitution - coding silent	3:52663051-52663051		no difference	-DAZAP1, -hnRNP A1, -hnRNP A2/B1, -YB-1, +SF1, +SF2/ASF, +SRp38	-	-	-	-
PBRM1	Q86U86-3	c.1383C>T	p.I461I	Substitution - coding silent	3:52661351-52661351	21750719	no difference	no difference	-	-	-	-
PBRM1	Q86U86-3	c.1686C>T	p.F562F	Substitution - coding silent	3:52651314-52651314		no difference	-SRp55, +SF2/ASF, +SRp40	-	-	-	-
PBRM1	Q86U86-3	c.1758C>T	p.L586L	Substitution - coding silent	3:52649437-52649437		no difference	no difference	-	-	-	-
PBRM1	Q86U86-3	c.2115A>G	p.T705T	Substitution - coding silent	3:52643685-52643685		5'(<0.30 --> 0.89)	no difference	-	-	-	-
PBRM1	Q86U86-3	c.2121T>C	p.N707N	Substitution - coding silent	3:52643679-52643679		no difference	+YB-1	-	-	-	-
PBRM1	Q86U86-3	c.2268A>T	p.S756S	Substitution - coding silent	3:52643532-52643532		no difference	+ETR-3	-	-	-	-
PBRM1	Q86U86-3	c.2688T>C	p.A896A	Substitution - coding silent	3:52623267-52623267		no difference	no difference	-	-	-	-
PBRM1	Q86U86-3	c.2838C>G	p.V946V	Substitution - coding silent	3:52623117-52623117		no difference	+CUG-BP1, +Nova-1	-	-	-	-
PBRM1	Q86U86-3	c.3015C>T	p.V1005V	Substitution - coding silent	3:52621381-52621381		no difference	+ETR-3	-	-	-	-
PBRM1	Q86U86-3	c.3024C>G	p.V1008V	Substitution - coding silent	3:52621372-52621372		no difference	no difference	-	-	-	-
PBRM1	Q86U86-3	c.3162C>T	p.V1054V	Substitution - coding silent	3:52620570-52620570		5'(0.87 --> 0.71)	+ETR-3, +SRp30c	-	-	-	-
PBRM1	Q86U86-3	c.3501A>T	p.P1167P	Substitution - coding silent	3:52610651-52610651		no difference	-SC35	-	-	-	-
PBRM1	Q86U86-3	c.3546A>G	p.E1182E	Substitution - coding silent	3:52610606-52610606	22810696	5'(<0.30 --> 0.92)	-HTra2alpha, -HTra2beta1, -SC35, -SRp38, -SRp54, +Sam68	-	-	-	-
PBRM1	Q86U86-3	c.3801G>A	p.K1267K	Substitution - coding silent	3:52597488-52597488		no difference	-hnRNP H1, -hnRNP H2, -HTra2beta1, -PSF, -SC35, -SRp30c	-	-	-	-
PBRM1	Q86U86-3	c.3984C>T	p.P1328P	Substitution - coding silent	3:52597305-52597305		5'(0.80 --> 0.64)	-hnRNP K	-	-	-	-
PBRM1	Q86U86-3	c.4032C>A	p.G1344G	Substitution - coding silent	3:52595943-52595943		no difference	-SC35	-	-	-	-
PBRM1	Q86U86-3	c.4311G>A	p.P1437P	Substitution - coding silent	3:52588777-52588777		5'(0.83 --> 0.94)	-SRp40, +ZRANB2	-	-	-	-
PBRM1	Q86U86-3	c.4395A>G	p.P1465P	Substitution - coding silent	3:52584787-52584787		no difference	+hnRNP P (TLS), +SRp55	-	-	-	-
PBRM1	Q86U86-3	c.4548G>A	p.R1516R	Substitution - coding silent	3:52584525-52584525		no difference	+SRp20	-	-	-	-
PBRM1	Q86U86-3	c.4590C>T	p.L1530L	Substitution - coding silent	3:52584483-52584483	24121792	no difference	+hnRNP A1, +QKI	-	-	-	-
PBRM1	Q86U86-3	c.4630C>T	p.L1544L	Substitution - coding silent	3:52584443-52584443		no difference	-SRp40	-	-	-	-
PBRM1	Q86U86-3	c.4650C>T	p.D1550D	Substitution - coding silent	3:52582238-52582238		no difference	-SRp55	-	-	-	-
PBRM1	Q86U86-3	c.4698G>A	p.L1566L	Substitution - coding silent	3:52582190-52582190		no difference	+Sam68	-	-	-	-
PBRM1	Q86U86-3	c.28T>A	p.S10T	Substitution - Missense	3:52713700-52713700		no difference	-hnRNP K	NEUTRAL	0.683659	-	-
PBRM1	Q86U86-3	c.59A>G	p.D20G	Substitution - Missense	3:52713669-52713669		no difference	+hnRNP P (TLS)	NEUTRAL	0.631518	-	-
PBRM1	Q86U86-3	c.94A>C	p.S32R	Substitution - Missense	3:52713634-52713634		no difference	-SC35, -SRp30c	NEUTRAL	0.826225	-	-
PBRM1	Q86U86-3	c.125C>T	p.P42L	Substitution - Missense	3:52713603-52713603		no difference	no difference	NEUTRAL	0.736888	-	-
PBRM1	Q86U86-3	c.145G>C	p.V49L	Substitution - Missense	3:52712607-52712607	23033341	no difference	-ETR-3	NEUTRAL	0.826225	-	-
PBRM1	Q86U86-3	c.169A>G	p.I57V	Substitution - Missense	3:52712583-52712583	23797736	no difference	-hnRNP DL, -SRp20, -YB-1, +hnRNP K	NEUTRAL	0.826225	-	-
PBRM1	Q86U86-3	c.182A>C	p.K61T	Substitution - Missense	3:52712570-52712570		no difference	-SRp30c	DELETERIOUS	0.605483	-	-
PBRM1	Q86U86-3	c.184G>T	p.D62Y	Substitution - Missense	3:52712568-52712568	24166983	no difference	-SF2/ASF, -SRp30c, +hnRNP A1, +KSRP	DELETERIOUS	0.718713	-	-
PBRM1	Q86U86-3	c.224C>T	p.A75V	Substitution - Missense	3:52712528-52712528		3'(0.58 --> 0.55)	-YB-1	NEUTRAL	0.826225	-	-
PBRM1	Q86U86-3	c.236G>T	p.R79I	Substitution - Missense	3:52712516-52712516	22683710	5'(0.99 --> 0.82)	-hnRNP A1, -hnRNP F, -hnRNP H1, -hnRNP H2, -hnRNP H3, -SF2/ASF	DELETERIOUS	0.605483	-	-		NEG
PBRM1	Q86U86-3	c.238A>T	p.N80Y	Substitution - Missense	3:52702660-52702660		no difference	+DAZAP1, +hnRNP A0, +hnRNP A1, +hnRNP A2/B1, +hnRNP D, +hnRNP DL, +SRp20	DELETERIOUS	0.521454	-	-
PBRM1	Q86U86-3	c.344A>T	p.D115V	Substitution - Missense	3:52702554-52702554		no difference	-SF1	DELETERIOUS	0.869084	-	-
PBRM1	Q86U86-3	c.361A>T	p.N121Y	Substitution - Missense	3:52702537-52702537		no difference	-HuB, -TIA-1, -TIAL1	DELETERIOUS	0.605483	-	-
PBRM1	Q86U86-3	c.364A>T	p.N122Y	Substitution - Missense	3:52702534-52702534		no difference	no difference	DELETERIOUS	0.869084	-	-
PBRM1	Q86U86-3	c.403A>G	p.K135E	Substitution - Missense	3:52696274-52696274		no difference	no difference	NEUTRAL	0.602564	-	-
PBRM1	Q86U86-3	c.439A>C	p.T147P	Substitution - Missense	3:52696238-52696238	23797736	no difference	no difference	DELETERIOUS	0.869084	-	-
PBRM1	Q86U86-3	c.546G>C	p.L182F	Substitution - Missense	3:52692314-52692314		no difference	-HTra2beta1, -PSF	NEUTRAL	0.683659	-	-
PBRM1	Q86U86-3	c.552G>C	p.E184D	Substitution - Missense	3:52692308-52692308		no difference	-hnRNP H1, -hnRNP H2, -SC35, +hnRNP DL	NEUTRAL	0.826225	-	-
PBRM1	Q86U86-3	c.574G>A	p.A192T	Substitution - Missense	3:52692286-52692286		no difference	no difference	NEUTRAL	0.653073	-	-
PBRM1	Q86U86-5	c.602G>T	p.G201V	Substitution - Missense	3:52692258-52692258	21248752	5'(<0.30 --> 0.57)	-hnRNP H1, -hnRNP H2, -SRp30c	DELETERIOUS	0.605483	-	-
PBRM1	Q86U86-3	c.610A>C	p.I204L	Substitution - Missense	3:52692250-52692250	24166983	no difference	+hnRNP A1	NEUTRAL	0.736888	-	-
PBRM1	Q86U86-3	c.613A>T	p.S205C	Substitution - Missense	3:52692247-52692247	24166983	no difference	+HuB, +hnRNP C2, +HuR, +KSRP, +Sam68	NEUTRAL	0.631518	-	-
PBRM1	Q86U86-3	c.676G>C	p.E226Q	Substitution - Missense	3:52685796-52685796		no difference	-hnRNP H1, -hnRNP H2	NEUTRAL	0.826225	-	-
PBRM1	Q86U86-3	c.682A>G	p.I228V	Substitution - Missense	3:52685790-52685790	24838835	no difference	no difference	NEUTRAL	0.75204	-	-
PBRM1	Q86U86-1	c.692A>G	p.K231R	Substitution - Missense	3:52685780-52685780	21720365	no difference	+hnRNP H1, +hnRNP H2	NEUTRAL	0.826225	-	-
PBRM1	Q86U86-5	c.694A>C	p.T232P	Substitution - Missense	3:52685778-52685778	21248752	no difference	-SRp30c, +hnRNP A1, +KSRP	DELETERIOUS	0.869084	-	-
PBRM1	Q86U86-3	c.724T>C	p.Y242H	Substitution - Missense	3:52682449-52682449	22461374	no difference	-SRp20	DELETERIOUS	0.869084	-	-
PBRM1	Q86U86-3	c.733A>T	p.I245F	Substitution - Missense	3:52682440-52682440		no difference	+HuB, +TIA-1, +TIAL1	DELETERIOUS	0.505959	-	-
PBRM1	Q86U86-1	c.755T>G	p.I252R	Substitution - Missense	3:52682418-52682418		no difference	-DAZAP1, -hnRNP A0, -hnRNP A2/B1, -hnRNP D, -hnRNP DL, +hnRNP H1, +hnRNP H2	DELETERIOUS	0.755661	-	-
PBRM1	Q86U86-1	c.755T>C	p.I252T	Substitution - Missense	3:52682418-52682418		no difference	-DAZAP1, -hnRNP A0, -hnRNP A1, -hnRNP A2/B1, -hnRNP D, -hnRNP DL, +hnRNP H1, +hnRNP H2	NEUTRAL	0.628313	-	-
PBRM1	Q86U86-5	c.761T>C	p.L254P	Substitution - Missense	3:52682412-52682412	21248752	no difference	+hnRNP G	DELETERIOUS	0.869084	-	-
PBRM1	Q86U86-1	c.763C>T	p.L255F	Substitution - Missense	3:52682410-52682410	21984974	no difference	+hnRNP I (PTB)	DELETERIOUS	0.605483	-	-
PBRM1	Q86U86-5	c.766G>C	p.A256P	Substitution - Missense	3:52682407-52682407	23036577	no difference	+hnRNP K	DELETERIOUS	0.505959	-	-
PBRM1	Q86U86-3	c.773A>T	p.N258I	Substitution - Missense	3:52682400-52682400	24166983	no difference	no difference	DELETERIOUS	0.869084	-	-
PBRM1	Q86U86-3	c.800C>G	p.S267C	Substitution - Missense	3:52682373-52682373	22610119	no difference	no difference	DELETERIOUS	0.869084	-	-
PBRM1	Q86U86-3	c.824C>T	p.S275L	Substitution - Missense	3:52678795-52678795		no difference	-hnRNP E1, -hnRNP E2, +hnRNP A0, +hnRNP A2/B1, +hnRNP C, +hnRNP DL, +HuB, +HuR, +Sam68, +TIA-1, +TIAL1	NEUTRAL	0.826225	-	-
PBRM1	Q86U86-3	c.842A>T	p.Y281F	Substitution - Missense	3:52678777-52678777	23797736	no difference	-hnRNP A1, -hnRNP A2/B1, -KSRP, -TIAL1, +hnRNP C1, +hnRNP C2, +HuB, +HuR	NEUTRAL	0.826225	-	-
PBRM1	Q86U86-1	c.898A>G	p.R300G	Substitution - Missense	3:52678721-52678721		5'(0.97 --> 0.68)	-ZRANB2	NEUTRAL	0.75204	-	-
PBRM1	Q86U86-1	c.995G>C	p.R332P	Substitution - Missense	3:52677264-52677264	22941189	5'(0.99 --> 0.59)	-hnRNP P (TLS), -SRp30c	NEUTRAL	0.631518	-	-
PBRM1	Q86U86-3	c.973G>A	p.E325K	Substitution - Missense	3:52675988-52675988		no difference	-hnRNP H1, -hnRNP H2, -HTra2alpha, -HTra2beta1, -SC35, -SF2/ASF, -SRp40, -SRp54, -SRp55, -SRp75	NEUTRAL	0.736888	-	-
PBRM1	Q86U86-3	c.1086G>C	p.R362S	Substitution - Missense	3:52668737-52668737		no difference	-hnRNP A1, -hnRNP D, -hnRNP E1, -hnRNP E2, -hnRNP H1, -hnRNP H2	DELETERIOUS	0.521454	-	-
PBRM1	Q86U86-3	c.1146G>T	p.K382N	Substitution - Missense	3:52668677-52668677		no difference	-hnRNP H1, -hnRNP H2, -HTra2alpha, -HTra2beta1, -SRp38	DELETERIOUS	0.869084	-	-
PBRM1	Q86U86-3	c.1183C>T	p.P395S	Substitution - Missense	3:52668640-52668640		no difference	-MBNL1	DELETERIOUS	0.869084	-	-
PBRM1	Q86U86-3	c.1241A>G	p.D414G	Substitution - Missense	3:52663016-52663016	23415222	no difference	-SRp20, -YB-1	NEUTRAL	0.653073	-	-
PBRM1	Q86U86-3	c.1271T>C	p.F424S	Substitution - Missense	3:52662986-52662986		no difference	-ETR-3, -TIA-1, -TIAL1, +Sam68	DELETERIOUS	0.869084	-	-
PBRM1	Q86U86-3	c.1280C>G	p.A427G	Substitution - Missense	3:52662977-52662977	22980975	no difference	-MBNL1	DELETERIOUS	0.869084	-	-
PBRM1	Q86U86-3	c.1285C>T	p.R429C	Substitution - Missense	3:52662972-52662972		no difference	-MBNL1, +CUG-BP1, +ETR-3, +Nova-1	DELETERIOUS	0.755661	-	-
PBRM1	Q86U86-3	c.1297C>T	p.P433S	Substitution - Missense	3:52662960-52662960	22980975	no difference	-hnRNP K, +SRp40	NEUTRAL	0.752914	-	-
PBRM1	Q86U86-3	c.1303T>G	p.S435A	Substitution - Missense	3:52662954-52662954	22138691	no difference	-Nova-1	DELETERIOUS	0.718713	-	-
PBRM1	Q86U86-3	c.1432G>T	p.A478S	Substitution - Missense	3:52661302-52661302	24166983	no difference	no difference	NEUTRAL	0.826225	-	-
PBRM1	Q86U86-3	c.1469G>T	p.R490L	Substitution - Missense	3:52651531-52651531		no difference	+QKI	DELETERIOUS	0.549464	-	-
PBRM1	Q86U86-3	c.1472T>G	p.M491R	Substitution - Missense	3:52651528-52651528		no difference	+hnRNP M, +HTra2beta1, +PSF, +SRp30c	DELETERIOUS	0.755661	-	-
PBRM1	Q86U86-5	c.1569G>T	p.M523I	Substitution - Missense	3:52651527-52651527	21248752	no difference	+HTra2beta1, +Sam68	NEUTRAL	0.826225	-	-
PBRM1	Q86U86-3	c.1487A>T	p.N496I	Substitution - Missense	3:52651513-52651513		no difference	+Nova-1	DELETERIOUS	0.605483	-	-
PBRM1	Q86U86-3	c.1487A>G	p.N496S	Substitution - Missense	3:52651513-52651513		no difference	-ETR-3	NEUTRAL	0.826225	-	-
PBRM1	Q86U86-3	c.1516T>C	p.S506P	Substitution - Missense	3:52651484-52651484	24166983	no difference	-Nova-1, +SF2/ASF	DELETERIOUS	0.505959	-	-
PBRM1	Q86U86-5	c.1618A>G	p.R540G	Substitution - Missense	3:52651478-52651478	21248752	no difference	-SC35, -SRp30c	DELETERIOUS	0.869084	-	-
PBRM1	Q86U86-5	c.1620A>C	p.R540S	Substitution - Missense	3:52651476-52651476	21248752	no difference	+SRp40	DELETERIOUS	0.718713	-	-
PBRM1	Q86U86-3	c.1570C>T	p.P524S	Substitution - Missense	3:52651430-52651430		no difference	no difference	DELETERIOUS	0.505959	-	-
PBRM1	Q86U86-3	c.1604A>T	p.D535V	Substitution - Missense	3:52651396-52651396		no difference	-SRp30c	DELETERIOUS	0.755661	-	-
PBRM1	Q86U86-3	c.1631G>C	p.R544P	Substitution - Missense	3:52651369-52651369	22683710	no difference	-SRp40	DELETERIOUS	0.869084	-	-		POS
PBRM1	Q86U86-3	c.1631G>A	p.R544H	Substitution - Missense	3:52651369-52651369		no difference	-SRp40, +hnRNP E1, +hnRNP E2, +hnRNP G, +hnRNP K	DELETERIOUS	0.605483	-	-
PBRM1	Q86U86-3	c.1631G>T	p.R544L	Substitution - Missense	3:52651369-52651369		no difference	-SRp40	NEUTRAL	0.74796	-	-
PBRM1	Q86U86-3	c.1643A>G	p.Y548C	Substitution - Missense	3:52651357-52651357		no difference	+ETR-3, +MBNL1, +hnRNP A1	DELETERIOUS	0.755661	-	-
PBRM1	Q86U86-3	c.1648G>A	p.G550S	Substitution - Missense	3:52651352-52651352	22975805	no difference	-hnRNP P (TLS)	NEUTRAL	0.826225	-	-
PBRM1	Q86U86-3	c.1651G>A	p.E551K	Substitution - Missense	3:52651349-52651349		5'(<0.30 --> 0.78)	-hnRNP P (TLS)	DELETERIOUS	0.549464	-	-
PBRM1	Q86U86-1	c.1757T>A	p.M586K	Substitution - Missense	3:52651339-52651339		no difference	no difference	DELETERIOUS	0.869084	-	-
PBRM1	Q86U86-1	c.1757T>C	p.M586T	Substitution - Missense	3:52651339-52651339		no difference	+9G8, +PSF	NEUTRAL	0.602564	-	-
PBRM1	Q86U86-3	c.1662G>A	p.M554I	Substitution - Missense	3:52651338-52651338		no difference	+SF2/ASF	NEUTRAL	0.826225	-	-
PBRM1	Q86U86-3	c.1664T>C	p.I555T	Substitution - Missense	3:52651336-52651336	24166983	no difference	-hnRNP A1, +Fox-1	NEUTRAL	0.631518	-	-
PBRM1	Q86U86-5	c.1790C>A	p.A597D	Substitution - Missense	3:52651306-52651306	21248752	no difference	-MBNL1	DELETERIOUS	0.869084	-	-
PBRM1	Q86U86-1	c.1803T>G	p.N601K	Substitution - Missense	3:52651293-52651293		no difference	+hnRNP A1, +hnRNP F, +hnRNP H1, +hnRNP H2, +hnRNP H3, +SC35, +SF2/ASF, +SRp30c, +hnRNP D, +hnRNP E1, +hnRNP E2	DELETERIOUS	0.869084	-	-
PBRM1	Q86U86-3	c.1718C>T	p.S573F	Substitution - Missense	3:52651282-52651282	22683710	no difference	no difference	DELETERIOUS	0.869084	-	-
PBRM1	Q86U86-1	c.1840C>G	p.L614V	Substitution - Missense	3:52649451-52649451		no difference	no difference	DELETERIOUS	0.549464	-	-
PBRM1	Q86U86-1	c.1853T>A	p.L618H	Substitution - Missense	3:52649438-52649438		no difference	no difference	DELETERIOUS	0.755661	-	-
PBRM1	Q86U86-3	c.1762G>C	p.E588Q	Substitution - Missense	3:52649433-52649433	22980975	no difference	-hnRNP H1, -hnRNP H2	NEUTRAL	0.653073	-	-
PBRM1	Q86U86-5	c.1861A>G	p.K621E	Substitution - Missense	3:52649430-52649430	21248752	no difference	+hnRNP F, +hnRNP H1, +hnRNP H2, +hnRNP H3, +SF2/ASF, +SRp30c, +SC35	DELETERIOUS	0.505959	-	-
PBRM1	Q86U86-3	c.1767A>T	p.K589N	Substitution - Missense	3:52649428-52649428		no difference	-SRp40, +hnRNP F, +hnRNP H1, +hnRNP H2, +hnRNP H3, +ZRANB2	NEUTRAL	0.628313	-	-
PBRM1	Q86U86-3	c.1768A>G	p.R590G	Substitution - Missense	3:52649427-52649427		no difference	-SRp30c	NEUTRAL	0.752914	-	-
PBRM1	Q86U86-3	c.1772A>G	p.K591R	Substitution - Missense	3:52649423-52649423		no difference	+hnRNP H1, +hnRNP H2, +SC35	NEUTRAL	0.826225	-	-
PBRM1	Q86U86-1	c.1877G>T	p.G626V	Substitution - Missense	3:52649414-52649414		no difference	-hnRNP F, -hnRNP H1, -hnRNP H2, -hnRNP H3, -SF2/ASF	NEUTRAL	0.653073	-	-
PBRM1	Q86U86-1	c.1906T>C	p.S636P	Substitution - Missense	3:52649385-52649385		no difference	no difference	NEUTRAL	0.602564	-	-
PBRM1	Q86U86-5	c.1983A>T	p.K661N	Substitution - Missense	3:52643913-52643913	21248752	no difference	no difference	NEUTRAL	0.602564	-	-
PBRM1	Q86U86-3	c.1898T>C	p.V633A	Substitution - Missense	3:52643902-52643902	23797736	no difference	-ZRANB2	NEUTRAL	0.631518	-	-
PBRM1	Q86U86-5	c.2022T>G	p.D674E	Substitution - Missense	3:52643874-52643874	21248752	no difference	+hnRNP A1, +SC35	NEUTRAL	0.653073	-	-
PBRM1	Q86U86-1	c.2126T>A	p.I709N	Substitution - Missense	3:52643770-52643770		no difference	+DAZAP1, +FMRP, +hnRNP A1, +hnRNP D, +hnRNP E1, +hnRNP K, +hnRNP P (TLS), +hnRNP Q, +hnRNP U, +HuD, +RBM5	DELETERIOUS	0.789035	-	-
PBRM1	Q86U86-1	c.2126T>C	p.I709T	Substitution - Missense	3:52643770-52643770		no difference	-hnRNP G	DELETERIOUS	0.869084	-	-
PBRM1	Q86U86-3	c.2044A>T	p.M682L	Substitution - Missense	3:52643756-52643756	22922871	no difference	+ETR-3	NEUTRAL	0.826225	-	-
PBRM1	Q86U86-1	c.2153A>G	p.Y718C	Substitution - Missense	3:52643743-52643743		no difference	no difference	DELETERIOUS	0.869084	-	-
PBRM1	Q86U86-3	c.2060A>G	p.Q687R	Substitution - Missense	3:52643740-52643740		no difference	no difference	NEUTRAL	0.736888	-	-
PBRM1	Q86U86-3	c.2096T>A	p.M699K	Substitution - Missense	3:52643704-52643704		no difference	-ETR-3	DELETERIOUS	0.869084	-	-
PBRM1	Q86U86-3	c.2104A>G	p.N702D	Substitution - Missense	3:52643696-52643696	22842228	no difference	no difference	DELETERIOUS	0.869084	-	-
PBRM1	Q86U86-3	c.2132C>T	p.S711F	Substitution - Missense	3:52643668-52643668	23788652	no difference	-hnRNP I (PTB)	DELETERIOUS	0.869084	-	-
PBRM1	Q86U86-3	c.2158C>G	p.L720V	Substitution - Missense	3:52643642-52643642		no difference	no difference	DELETERIOUS	0.606973	-	-
PBRM1	Q86U86-3	c.2203G>C	p.E735Q	Substitution - Missense	3:52643597-52643597		no difference	+hnRNP H1, +hnRNP H2, +SRp20, +YB-1, +ESRP1, +hnRNP F	NEUTRAL	0.683659	-	-
PBRM1	Q86U86-3	c.2239C>G	p.Q747E	Substitution - Missense	3:52643561-52643561		no difference	no difference	NEUTRAL	0.602564	-	-
PBRM1	Q86U86-3	c.2248A>C	p.I750L	Substitution - Missense	3:52643552-52643552	22980975	no difference	+TIA-1	NEUTRAL	0.826225	-	-
PBRM1	Q86U86-3	c.2258T>C	p.L753P	Substitution - Missense	3:52643542-52643542	22683710	no difference	-hnRNP C1, -hnRNP C2, -hnRNP I (PTB), -HuB, -HuR	DELETERIOUS	0.755661	-	-
PBRM1	Q86U86-3	c.2365A>G	p.T789A	Substitution - Missense	3:52643435-52643435		no difference	no difference	NEUTRAL	0.653073	-	-
PBRM1	Q86U86-3	c.2366C>A	p.T789K	Substitution - Missense	3:52643434-52643434		no difference	+hnRNP E1, +hnRNP E2, +Sam68	NEUTRAL	0.602564	-	-
PBRM1	Q86U86-3	c.2371G>C	p.D791H	Substitution - Missense	3:52643429-52643429		no difference	+SRp20, +TIA-1, +TIAL1	DELETERIOUS	0.606973	-	-
PBRM1	Q86U86-3	c.2401C>T	p.R801C	Substitution - Missense	3:52643399-52643399		no difference	no difference	NEUTRAL	0.826225	-	-
PBRM1	Q86U86-3	c.2410C>T	p.R804W	Substitution - Missense	3:52643390-52643390		no difference	-SRp55, +ETR-3	DELETERIOUS	0.869084	-	-
PBRM1	Q86U86-5	c.2520T>A	p.F840L	Substitution - Missense	3:52643376-52643376	21248752	no difference	-hnRNP A1, -HuB, -HuR, -TIA-1, -TIAL1	DELETERIOUS	0.549464	-	-
PBRM1	Q86U86-3	c.2444T>C	p.V815A	Substitution - Missense	3:52643356-52643356	23415222	no difference	no difference	DELETERIOUS	0.549464	-	-
PBRM1	Q86U86-3	c.2473A>G	p.T825A	Substitution - Missense	3:52637747-52637747		3'(0.58 --> 0.69)	-SRp30c, +hnRNP H1, +hnRNP H2, +HTra2alpha, +HTra2beta1	NEUTRAL	0.74796	-	-
PBRM1	Q86U86-1	c.2578G>A	p.E860K	Substitution - Missense	3:52637738-52637738		no difference	-Nova-1, +HuB, +KSRP, +TIA-1, +TIAL1	NEUTRAL	0.653073	-	-
PBRM1	Q86U86-3	c.2517T>G	p.F839L	Substitution - Missense	3:52637703-52637703		no difference	-hnRNP C1, -hnRNP C2, -HuR, -Sam68	NEUTRAL	0.653073	-	-
PBRM1	Q86U86-1	c.2627G>A	p.R876H	Substitution - Missense	3:52637689-52637689	23797736	no difference	+Nova-1, +QKI, +SF1	DELETERIOUS	0.718713	-	-
PBRM1	Q86U86-1	c.2627G>T	p.R876L	Substitution - Missense	3:52637689-52637689		no difference	+hnRNP I (PTB)	DELETERIOUS	0.755661	-	-
PBRM1	Q86U86-3	c.2543G>A	p.C848Y	Substitution - Missense	3:52637677-52637677	24166983	no difference	+SRp20, +hnRNP H1, +hnRNP H2	DELETERIOUS	0.869084	-	-
PBRM1	Q86U86-3	c.2560C>G	p.L854V	Substitution - Missense	3:52637660-52637660		no difference	-hnRNP I (PTB), +SRp40	DELETERIOUS	0.605483	-	-
PBRM1	Q86U86-3	c.2573C>A	p.A858E	Substitution - Missense	3:52637647-52637647		no difference	no difference	DELETERIOUS	0.789035	-	-
PBRM1	Q86U86-3	c.2694G>C	p.K898N	Substitution - Missense	3:52623261-52623261	22610119	no difference	+Sam68	NEUTRAL	0.826225	-	-
PBRM1	Q86U86-5	c.2887T>C	p.Y963H	Substitution - Missense	3:52623164-52623164	21248752	no difference	-SRp55	DELETERIOUS	0.869084	-	-
PBRM1	Q86U86-3	c.2794G>C	p.V932L	Substitution - Missense	3:52623161-52623161	24166983	no difference	-SRp55, +CUG-BP1, +ETR-3, +Nova-1	NEUTRAL	0.602564	-	-
PBRM1	Q86U86-3	c.2794G>A	p.V932I	Substitution - Missense	3:52623161-52623161		no difference	-SRp55	NEUTRAL	0.653073	-	-
PBRM1	Q86U86-3	c.2837T>C	p.V946A	Substitution - Missense	3:52623118-52623118	21796119	no difference	-ETR-3	NEUTRAL	0.736888	-	-
PBRM1	Q86U86-3	c.2902C>G	p.R968G	Substitution - Missense	3:52621494-52621494		no difference	-SF2/ASF	DELETERIOUS	0.869084	-	-
PBRM1	Q86U86-3	c.2903G>A	p.R968Q	Substitution - Missense	3:52621493-52621493		no difference	-SF2/ASF	DELETERIOUS	0.869084	-	-
PBRM1	Q86U86-3	c.2938T>G	p.F980V	Substitution - Missense	3:52621458-52621458		no difference	-hnRNP G, -HuB, -TIA-1, -TIAL1	DELETERIOUS	0.789035	-	-
PBRM1	Q86U86-3	c.2944G>C	p.E982Q	Substitution - Missense	3:52621452-52621452		no difference	+SRp20	NEUTRAL	0.75204	-	-
PBRM1	Q86U86-3	c.2953G>T	p.V985F	Substitution - Missense	3:52621443-52621443	24166983	no difference	-HTra2beta1, -HuB, -SC35, -SRp38, -SRp54	DELETERIOUS	0.755661	-	-
PBRM1	Q86U86-3	c.3014T>G	p.V1005G	Substitution - Missense	3:52621382-52621382	22683710	no difference	+hnRNP F, +hnRNP H1, +hnRNP H2, +hnRNP H3	DELETERIOUS	0.869084	-	-		NEG
PBRM1	Q86U86-1	c.3143C>G	p.P1048R	Substitution - Missense	3:52620685-52620685		no difference	-hnRNP K	DELETERIOUS	0.869084	-	-
PBRM1	Q86U86-3	c.3047C>T	p.P1016L	Substitution - Missense	3:52620685-52620685		no difference	-hnRNP K, -MBNL1	DELETERIOUS	0.789035	-	-
PBRM1	Q86U86-3	c.3049G>A	p.E1017K	Substitution - Missense	3:52620683-52620683		no difference	-Sam68	NEUTRAL	0.738345	-	-
PBRM1	Q86U86-3	c.3055T>G	p.F1019V	Substitution - Missense	3:52620677-52620677		no difference	no difference	DELETERIOUS	0.505959	-	-
PBRM1	Q86U86-3	c.3065A>T	p.E1022V	Substitution - Missense	3:52620667-52620667		no difference	+ETR-3, +SRp55	DELETERIOUS	0.605483	-	-
PBRM1	Q86U86-3	c.3083A>G	p.E1028G	Substitution - Missense	3:52620649-52620649	22895193	no difference	+SRp20, +SRp30c, +SRp55, +YB-1	DELETERIOUS	0.869084	-	-
PBRM1	Q86U86-3	c.3089G>A	p.R1030Q	Substitution - Missense	3:52620643-52620643		no difference	-ZRANB2, +ETR-3, +SRp30c	DELETERIOUS	0.606973	-	-
PBRM1	Q86U86-3	c.3092A>G	p.Y1031C	Substitution - Missense	3:52620640-52620640	23797736	no difference	-ZRANB2	DELETERIOUS	0.869084	-	-
PBRM1	Q86U86-3	c.3167G>A	p.R1056Q	Substitution - Missense	3:52620565-52620565		3'(<0.30 --> 0.55)	-hnRNP F, -hnRNP H1, -hnRNP H2, -hnRNP H3, -SRp40	NEUTRAL	0.602564	-	-
PBRM1	Q86U86-3	c.3175C>G	p.P1059A	Substitution - Missense	3:52620557-52620557		no difference	no difference	NEUTRAL	0.602564	-	-
PBRM1	Q86U86-3	c.3196G>T	p.A1066S	Substitution - Missense	3:52620536-52620536	24166983	no difference	+ETR-3	NEUTRAL	0.826225	-	-
PBRM1	Q86U86-3	c.3298G>A	p.E1100K	Substitution - Missense	3:52613209-52613209		no difference	-hnRNP H1, -hnRNP H2, -HTra2alpha, -HTra2beta1, -SC35, -SRp38, -SRp54	NEUTRAL	0.736888	-	-
PBRM1	Q86U86-3	c.3434G>T	p.G1145V	Substitution - Missense	3:52613073-52613073	23788652	no difference	-hnRNP F, -hnRNP H1, -hnRNP H2, -hnRNP H3, -SRp40	NEUTRAL	0.653073	-	-
PBRM1	Q86U86-3	c.3458G>C	p.R1153P	Substitution - Missense	3:52610694-52610694	23797736	no difference	no difference	NEUTRAL	0.602564	-	-
PBRM1	Q86U86-3	c.3463G>A	p.G1155R	Substitution - Missense	3:52610689-52610689		no difference	no difference	DELETERIOUS	0.869084	-	-
PBRM1	Q86U86-1	c.3605C>A	p.T1202K	Substitution - Missense	3:52610643-52610643		no difference	+hnRNP A1	DELETERIOUS	0.869084	-	-
PBRM1	Q86U86-5	c.3611A>C	p.H1204P	Substitution - Missense	3:52610637-52610637	21248752	no difference	-Fox-1	DELETERIOUS	0.549464	-	-
PBRM1	Q86U86-3	c.3595G>A	p.G1199R	Substitution - Missense	3:52610557-52610557		5'(0.99 --> <0.30) 5'(<0.30 --> 0.66) 3'(0.79 --> 0.75)	-ZRANB2	DELETERIOUS	0.718713	-	-
PBRM1	Q86U86-3	c.3602G>A	p.C1201Y	Substitution - Missense	3:52598243-52598243	22138691	5'(<0.30 --> 0.30)	-ETR-3, -MBNL1, +hnRNP F, +hnRNP H1, +hnRNP H2, +hnRNP H3	DELETERIOUS	0.869084	-	-
PBRM1	Q86U86-1	c.3699T>G	p.C1233W	Substitution - Missense	3:52598242-52598242		no difference	-ETR-3, -MBNL1	DELETERIOUS	0.869084	-	-
PBRM1	Q86U86-3	c.3647A>G	p.E1216G	Substitution - Missense	3:52598198-52598198		no difference	+SRp40	DELETERIOUS	0.505959	-	-
PBRM1	Q86U86-3	c.3688A>G	p.N1230D	Substitution - Missense	3:52598157-52598157		no difference	-SRp20	NEUTRAL	0.826225	-	-
PBRM1	Q86U86-3	c.3712A>C	p.K1238Q	Substitution - Missense	3:52598133-52598133		no difference	-hnRNP H1, -hnRNP H2, -HTra2alpha, -HTra2beta1	DELETERIOUS	0.718713	-	-
PBRM1	Q86U86-3	c.3722G>C	p.G1241A	Substitution - Missense	3:52598123-52598123	22980975	no difference	-SRp30c, -SRp40, +PSF	NEUTRAL	0.736888	-	-
PBRM1	Q86U86-3	c.3734T>A	p.F1245Y	Substitution - Missense	3:52598111-52598111	24166983	5'(<0.30 --> 0.46)	-HuB, -TIA-1, -TIAL1, +ETR-3	NEUTRAL	0.826225	-	-
PBRM1	Q86U86-3	c.3735T>G	p.F1245L	Substitution - Missense	3:52598110-52598110	22810696	no difference	-HuB, -SRp20, -TIA-1, -TIAL1, -ZRANB2	NEUTRAL	0.602564	-	-
PBRM1	Q86U86-3	c.3752T>A	p.V1251E	Substitution - Missense	3:52598093-52598093	22683710	5'(<0.30 --> 0.86)	+hnRNP H1, +hnRNP H2, +PSF, +SRp40, +ZRANB2	DELETERIOUS	0.605483	-	-		NEG
PBRM1	Q86U86-5	c.3854A>G	p.D1285G	Substitution - Missense	3:52598087-52598087	21248752	5'(<0.30 --> 0.89)	no difference	NEUTRAL	0.602564	-	-
PBRM1	Q86U86-5	c.3859G>A	p.E1287K	Substitution - Missense	3:52598082-52598082	23036577	no difference	+hnRNP G, +Sam68	DELETERIOUS	0.718713	-	-
PBRM1	Q86U86-1	c.3861A>C	p.E1287D	Substitution - Missense	3:52598080-52598080		no difference	-DAZAP1, -hnRNP A0, -hnRNP A1, -hnRNP A2/B1, -hnRNP D, -hnRNP DL, +ETR-3	DELETERIOUS	0.605483	-	-
PBRM1	Q86U86-3	c.3773A>T	p.Y1258F	Substitution - Missense	3:52598072-52598072		no difference	+9G8, +hnRNP I (PTB)	NEUTRAL	0.738345	-	-
PBRM1	Q86U86-1	c.3902C>T	p.P1301L	Substitution - Missense	3:52597483-52597483	18772397	no difference	-SRp20, -YB-1, +SRp30c	NEUTRAL	0.738345	-	-
PBRM1	Q86U86-3	c.3830T>C	p.I1277T	Substitution - Missense	3:52597459-52597459		no difference	-SRp20, -YB-1, +ETR-3	NEUTRAL	0.736888	-	-
PBRM1	Q86U86-3	c.3851T>G	p.F1284C	Substitution - Missense	3:52597438-52597438		no difference	-HuB, -MBNL1, +TIA-1, +TIAL1	DELETERIOUS	0.505959	-	-
PBRM1	Q86U86-3	c.3856G>A	p.E1286K	Substitution - Missense	3:52597433-52597433		no difference	-QKI	NEUTRAL	0.826225	-	-
PBRM1	Q86U86-3	c.3877G>A	p.D1293N	Substitution - Missense	3:52597412-52597412		no difference	no difference	NEUTRAL	0.631518	-	-
PBRM1	Q86U86-3	c.4039C>T	p.R1347W	Substitution - Missense	3:52595936-52595936		no difference	no difference	DELETERIOUS	0.718713	-	-
PBRM1	Q86U86-3	c.4100C>A	p.A1367D	Substitution - Missense	3:52595875-52595875		no difference	-hnRNP K	DELETERIOUS	0.605483	-	-
PBRM1	Q86U86-3	c.4135C>T	p.R1379C	Substitution - Missense	3:52595840-52595840		no difference	+MBNL1, +SRp40	DELETERIOUS	0.869084	-	-
PBRM1	Q86U86-1	c.4249T>G	p.W1417G	Substitution - Missense	3:52595822-52595822		no difference	+hnRNP F, +hnRNP H1, +hnRNP H2, +hnRNP H3, +SC35	DELETERIOUS	0.869084	-	-
PBRM1	Q86U86-1	c.4288G>A	p.E1430K	Substitution - Missense	3:52595783-52595783	21798893	5'(0.98 --> 0.30)	-RBM5, -ZRANB2, +Sam68	DELETERIOUS	0.505959	-	-
PBRM1	Q86U86-3	c.4297C>A	p.P1433T	Substitution - Missense	3:52588791-52588791		no difference	-YB-1, +MBNL1	NEUTRAL	0.738345	-	-
PBRM1	Q86U86-1	c.4571C>T	p.P1524L	Substitution - Missense	3:52588778-52588778		5'(0.83 --> 0.87)	-SRp40, +YB-1	NEUTRAL	0.826225	-	-
PBRM1	Q86U86-3	c.4310C>T	p.P1437L	Substitution - Missense	3:52588778-52588778		5'(0.83 --> 0.87)	-SRp40, +MBNL1	NEUTRAL	0.826225	-	-
PBRM1	Q86U86-3	c.4318G>A	p.V1440M	Substitution - Missense	3:52588770-52588770	23396385	5'(0.83 --> 0.99)	-ETR-3	NEUTRAL	0.826225	-	-
PBRM1	Q86U86-3	c.4356G>A	p.M1452I	Substitution - Missense	3:52584826-52584826		5'(0.37 --> <0.30)	-SF2/ASF	NEUTRAL	0.826225	-	-
PBRM1	Q86U86-3	c.4370C>T	p.A1457V	Substitution - Missense	3:52584812-52584812	22842228	no difference	no difference	NEUTRAL	0.602564	-	-
PBRM1	Q86U86-3	c.4399G>C	p.G1467R	Substitution - Missense	3:52584783-52584783		no difference	no difference	DELETERIOUS	0.605483	-	-
PBRM1	Q86U86-3	c.4436C>T	p.P1479L	Substitution - Missense	3:52584637-52584637	24166983	3'(0.32 --> 0.41)	-SC35, +hnRNP K	NEUTRAL	0.683659	-	-
PBRM1	Q86U86-3	c.4468G>T	p.G1490C	Substitution - Missense	3:52584605-52584605		no difference	-SC35, -SRp55	DELETERIOUS	0.505959	-	-
PBRM1	Q86U86-3	c.4571T>C	p.L1524P	Substitution - Missense	3:52584502-52584502		no difference	+hnRNP K	DELETERIOUS	0.869084	-	-
PBRM1	Q86U86-5	c.4520T>A	p.I1507N	Substitution - Missense	3:52584493-52584493	21248752	no difference	no difference	DELETERIOUS	0.869084	-	-
PBRM1	Q86U86-1	c.5009G>C	p.R1670P	Substitution - Missense	3:52582140-52582140		3'(<0.30 --> 0.93)	-SC35, +DAZAP1, +hnRNP A0, +hnRNP A1, +hnRNP A2/B1, +hnRNP D, +hnRNP DL	DELETERIOUS	0.869084	-	-
PBRM1	Q86U86-3	c.4753T>A	p.L1585M	Substitution - Missense	3:52582135-52582135		no difference	-HuB, +TIA-1, +TIAL1	NEUTRAL	0.738345	-	-
PBRM1	Q86U86-4	c.259G>T	p.Val49Leu	Substitution - Missense	52712607		no difference	-ETR-3, +MBNL1	NEUTRAL	0.826225	-	-
PBRM1	Q86U86-4	c.280A>G	p.Thr56Ala	Substitution - Missense	52712586		no difference	-hnRNP DL	NEUTRAL	0.826225	-	-
PBRM1	Q86U86-4	c.310A>G	p.Arg66Gly	Substitution - Missense	52712556		no difference	+SRp30c	DELETERIOUS	0.654946	-	-
PBRM1	Q86U86-4	c.382C>G	p.Gln90Glu	Substitution - Missense	52702630		no difference	+hnRNP A1	NEUTRAL	0.826225	-	-
PBRM1	Q86U86-4	c.406C>A	p.Gln98Lys	Substitution - Missense	52702606		no difference	+hnRNP G	NEUTRAL	0.653073	-	-
PBRM1	Q86U86-4	c.545A>T	p.Tyr144Phe	Substitution - Missense	52696246		no difference	+ETR-3	NEUTRAL	0.826225	-	-
PBRM1	Q86U86-4	c.593A>C	p.Glu160Ala	Substitution - Missense	52696198		no difference	no difference	NEUTRAL	0.826225	-	-
PBRM1	Q86U86-4	c.718C>T	p.Arg202Cys	Substitution - Missense	52692256		no difference	-hnRNP H1, -hnRNP H2, -SRp55	DELETERIOUS	0.869084	-	-
PBRM1	Q86U86-4	c.730G>A	p.Glu206Lys	Substitution - Missense	52692244		no difference	+hnRNP F, +hnRNP H3	NEUTRAL	0.631518	-	-
PBRM1	Q86U86-4	c.791A>G	p.Glu226Gly	Substitution - Missense	52685795		no difference	-SC35, -SRp30c	NEUTRAL	0.602564	-	-
PBRM1	Q86U86-4	c.812T>C	p.Ile233Thr	Substitution - Missense	52685774		no difference	+SRp30c, +SRp40	DELETERIOUS	0.755661	-	-
PBRM1	Q86U86-4	c.880G>A	p.Ala256Thr	Substitution - Missense	52682407		no difference	no difference	NEUTRAL	0.826225	-	-
PBRM1	Q86U86-4	c.1133G>C	p.Gly340Ala	Substitution - Missense	52676038		no difference	no difference	NEUTRAL	0.826225	-	-
PBRM1	Q86U86-4	c.1178G>A	p.Ser355Asn	Substitution - Missense	52675993		no difference	+hnRNP G, +MBNL1	NEUTRAL	0.614219	-	-
PBRM1	Q86U86-4	c.1480T>C	p.Phe456Leu	Substitution - Missense	52662987		no difference	-ETR-3, +HuB	NEUTRAL	0.631518	-	-
PBRM1	Q86U86-4	c.1576G>T	p.Ala488Ser	Substitution - Missense	52661368		no difference	-MBNL1	NEUTRAL	0.826225	-	-
PBRM1	Q86U86-4	c.1666A>G	p.Ile518Val	Substitution - Missense	52651544		5'(<0.30 --> 0.96)	no difference	NEUTRAL	0.826225	-	-
PBRM1	Q86U86-4	c.1683G>A	p.Met523Ile	Substitution - Missense	52651527		no difference	+Sam68	NEUTRAL	0.826225	-	-
PBRM1	Q86U86-4	c.1683G>C	p.Met523Ile	Substitution - Missense	52651527		no difference	+hnRNP G, +Sam68	NEUTRAL	0.826225	-	-
PBRM1	Q86U86-4	c.1734A>T	p.Arg540Ser	Substitution - Missense	52651476		no difference	-SRp30c	DELETERIOUS	0.718713	-	-
PBRM1	Q86U86-4	c.1867G>A	p.Gly585Arg	Substitution - Missense	52651343		no difference	-hnRNP F, -hnRNP H3, -SRp40, -ZRANB2	NEUTRAL	0.75204	-	-
PBRM1	Q86U86-4	c.2097A>C	p.Lys661Asn	Substitution - Missense	52643913		no difference	+DAZAP1, +hnRNP A1, +hnRNP A2/B1, +SRp30c, +YB-1	NEUTRAL	0.631518	-	-
PBRM1	Q86U86-4	c.2136T>A	p.Asp674Glu	Substitution - Missense	52643874		no difference	no difference	NEUTRAL	0.631518	-	-
PBRM1	Q86U86-4	c.2146C>T	p.Arg678Cys	Substitution - Missense	52643864		no difference	+MBNL1	DELETERIOUS	0.869084	-	-
PBRM1	Q86U86-4	c.2185T>C	p.Ser691Pro	Substitution - Missense	52643825		3'(0.89 --> 0.78)	-SRp20, -YB-1, +SF1	DELETERIOUS	0.654946	-	-
PBRM1	Q86U86-4	c.2276T>C	p.Ile721Thr	Substitution - Missense	52643734		no difference	-DAZAP1, -hnRNP A0, -hnRNP A1, -hnRNP A2/B1, -hnRNP D, -hnRNP DL	NEUTRAL	0.602564	-	-
PBRM1	Q86U86-4	c.2755A>C	p.Lys881Gln	Substitution - Missense	52637675		no difference	+MBNL1, +Sam68	NEUTRAL	0.712788	-	-
PBRM1	Q86U86-4	c.2792A>G	p.Tyr893Cys	Substitution - Missense	52637638		no difference	+hnRNP G	DELETERIOUS	0.869084	-	-
PBRM1	Q86U86-4	c.2797A>T	p.Thr895Ser	Substitution - Missense	52637633		no difference	-SRp30c, +hnRNP H2	NEUTRAL	0.826225	-	-
PBRM1	Q86U86-4	c.2878G>C	p.Glu922Gln	Substitution - Missense	52637552		no difference	-9G8, -SC35, -SF2/ASF, -SRp40, -SRp55, -SRp75	NEUTRAL	0.738345	-	-
PBRM1	Q86U86-4	c.2887A>C	p.Lys925Gln	Substitution - Missense	52637543		no difference	+DAZAP1, +hnRNP A1, +hnRNP A2/B1, +HTra2beta1, +SF2/ASF, +SRp30c, +YB-1	NEUTRAL	0.736888	-	-
PBRM1	Q86U86-4	c.2936C>T	p.Ser941Leu	Substitution - Missense	52623229		3'(<0.30 --> 0.36)	+hnRNP A1, +hnRNP I (PTB)	NEUTRAL	0.712788	-	-
PBRM1	Q86U86-4	c.3192C>G	p.Phe1026Leu	Substitution - Missense	52620675		no difference	no difference	DELETERIOUS	0.549464	-	-
PBRM1	Q86U86-4	c.3326G>A	p.Arg1071His	Substitution - Missense	52620541		no difference	+SRp20	DELETERIOUS	0.718713	-	-
PBRM1	Q86U86-4	c.3328G>A	p.Val1072Met	Substitution - Missense	52620539		no difference	no difference	DELETERIOUS	0.718713	-	-
PBRM1	Q86U86-4	c.3398G>A	p.Arg1095Gln	Substitution - Missense	52620469		no difference	+SF1, +SC35, +SRp30c	NEUTRAL	0.826225	-	-
PBRM1	Q86U86-4	c.3398G>T	p.Arg1095Leu	Substitution - Missense	52620469		no difference	no difference	NEUTRAL	0.826225	-	-
PBRM1	Q86U86-4	c.3568G>A	p.Gly1152Ser	Substitution - Missense	52613074		no difference	-hnRNP F, -hnRNP H1, -hnRNP H2, -hnRNP H3	NEUTRAL	0.826225	-	-
PBRM1	Q86U86-4	c.3698T>G	p.Leu1195Arg	Substitution - Missense	52610589		no difference	+hnRNP F, +hnRNP H1, +hnRNP H2, +hnRNP H3	DELETERIOUS	0.606973	-	-
PBRM1	Q86U86-4	c.3706A>G	p.Thr1198Ala	Substitution - Missense	52610581		no difference	+HTra2beta1, +SC35, +SRp54	NEUTRAL	0.738345	-	-
PBRM1	Q86U86-4	c.3739G>A	p.Ala1209Thr	Substitution - Missense	52598241		no difference	-ETR-3, -MBNL1, +SRp30c	NEUTRAL	0.826225	-	-
PBRM1	Q86U86-4	c.3866G>C	p.Arg1251Thr	Substitution - Missense	52598114		no difference	-hnRNP H1, -hnRNP H2, -SRp40, -ZRANB2	NEUTRAL	0.602564	-	-
PBRM1	Q86U86-4	c.3883A>G	p.Lys1257Glu	Substitution - Missense	52598097		no difference	no difference	NEUTRAL	0.826225	-	-
PBRM1	Q86U86-4	c.3898G>C	p.Glu1262Gln	Substitution - Missense	52598082		no difference	+hnRNP G, +SRp20, +YB-1, +TIA-1, +TIAL1	DELETERIOUS	0.505959	-	-
PBRM1	Q86U86-4	c.3988G>T	p.Ala1292Ser	Substitution - Missense	52597436		no difference	-MBNL1	NEUTRAL	0.738345	-	-
PBRM1	Q86U86-4	c.4186A>G	p.Ser1358Gly	Substitution - Missense	52595843		no difference	no difference	DELETERIOUS	0.605483	-	-
PBRM1	Q86U86-4	c.4199G>A	p.Gly1362Glu	Substitution - Missense	52595830		no difference	-hnRNP F, -hnRNP H1, -hnRNP H2, -hnRNP H3	DELETERIOUS	0.755661	-	-
PBRM1	Q86U86-4	c.4300G>T	p.Gly1396Cys	Substitution - Missense	52588842		no difference	+MBNL1, +hnRNP A1, +KSRP, +ZRANB2	DELETERIOUS	0.605483	-	-
PBRM1	Q86U86-4	c.4405G>A	p.Val1431Met	Substitution - Missense	52584831		5'(0.37 --> 0.90)	no difference	NEUTRAL	0.826225	-	-
PBRM1	Q86U86-4	c.4473G>C	p.Gln1453His	Substitution - Missense	52584763		no difference	no difference	DELETERIOUS	0.643517	-	-
PBRM1	Q86U86-4	c.4473G>T	p.Gln1453His	Substitution - Missense	52584763		5'(1.00 --> 0.89)	-SRp40	DELETERIOUS	0.643517	-	-
PBRM1	Q86U86-4	c.4540C>T	p.Pro1476Ser	Substitution - Missense	52584587		no difference	+hnRNP G, +SRp20, +YB-1, +ETR-3	NEUTRAL	0.826225	-	-
PBRM1	Q86U86-4	c.4649C>T	p.Ala1512Val	Substitution - Missense	52584478		no difference	-SRp30c	NEUTRAL	0.736888	-	-
PBRM1	Q86U86-4	c.4732C>T	p.Arg1540Cys	Substitution - Missense	52582210		no difference	+MBNL1, +SRp40, +HuB, +TIA-1, +TIAL1	DELETERIOUS	0.606973	-	-
PBRM1	Q86U86-5	c.?	p.V964D	Substitution - Missense		24185509	N/A	N/A	DELETERIOUS	0.869084	N/A	N/A
PBRM1	Q86U86-5	c.?	p.R1173C	Substitution - Missense		24618614	N/A	N/A	DELETERIOUS	0.869084	N/A	N/A
PBRM1	Q86U86-3	c.172C>T	p.R58*	Substitution - Nonsense	3:52712580-52712580		no difference	+hnRNP A1, +YB-1	-	-	disease	84.85
PBRM1	Q86U86-3	c.190C>T	p.Q64*	Substitution - Nonsense	3:52712562-52712562		no difference	-SF2/ASF, -SRp40	-	-	disease	85.03
PBRM1	Q86U86-3	c.207T>A	p.C69*	Substitution - Nonsense	3:52712545-52712545	22683710	no difference	+hnRNP A1	-	-	disease	85.19		NEG
PBRM1	Q86U86-3	c.235A>T	p.R79*	Substitution - Nonsense	3:52712517-52712517	24185509	no difference	-hnRNP A1, -hnRNP F, -hnRNP H1, -hnRNP H2, -hnRNP H3, -SF2/ASF	-	-	disease	85.44
PBRM1	Q86U86-3	c.255T>G	p.Y85*	Substitution - Nonsense	3:52702643-52702643		no difference	-KSRP	-	-	disease	85.60
PBRM1	Q86U86-3	c.268C>T	p.Q90*	Substitution - Nonsense	3:52702630-52702630	23788652	no difference	+hnRNP A1	-	-	disease	85.69
PBRM1	Q86U86-1	c.286A>T	p.K96*	Substitution - Nonsense	3:52702612-52702612		5'(<0.30 --> 0.94)	-hnRNP G	-	-	disease	85.86
PBRM1	Q86U86-3	c.313G>T	p.E105*	Substitution - Nonsense	3:52702585-52702585	23525077	no difference	+KSRP	-	-	disease	86.05
PBRM1	Q86U86-5	c.442A>T	p.R148*	Substitution - Nonsense	3:52696235-52696235	23036577	no difference	-hnRNP H1, -hnRNP H2, -HTra2alpha, -HTra2beta1	-	-	disease	86.83
PBRM1	Q86U86-1	c.478G>T	p.E160*	Substitution - Nonsense	3:52696199-52696199		no difference	no difference	-	-	disease	86.95
PBRM1	Q86U86-1	c.508C>T	p.Q170*	Substitution - Nonsense	3:52696169-52696169		no difference	+hnRNP A1, +hnRNP D, +hnRNP D0, +hnRNP E1, +hnRNP E2, +KSRP	-	-	disease	87.04
PBRM1	Q86U86-3	c.562C>T	p.Q188*	Substitution - Nonsense	3:52692298-52692298		no difference	-SRp30c, -SRp40	-	-	disease	87.19
PBRM1	Q86U86-5	c.599C>A	p.S200*	Substitution - Nonsense	3:52692261-52692261	23036577	no difference	-hnRNP H1, -hnRNP H2, -SRp20, -YB-1	-	-	disease	87.29
PBRM1	Q86U86-3	c.625C>T	p.Q209*	Substitution - Nonsense	3:52692235-52692235	22683710	3'(0.36 --> 0.41)	-Nova-1, -TIA-1, -TIAL1, +HuB, +KSRP, +Sam68	-	-	disease	87.48		NEG
PBRM1	Q86U86-3	c.640A>T	p.K214*	Substitution - Nonsense	3:52692220-52692220		no difference	no difference	-	-	disease	87.57
PBRM1	Q86U86-5	c.646C>T	p.Q216*	Substitution - Nonsense	3:52685826-52685826	23036577	no difference	no difference	-	-	disease	87.63
PBRM1	Q86U86-3	c.651T>G	p.Y217*	Substitution - Nonsense	3:52685821-52685821	22683710	no difference	no difference	-	-	disease	87.65
PBRM1	Q86U86-3	c.712C>T	p.Q238*	Substitution - Nonsense	3:52685760-52685760		no difference	-SRp40	-	-	disease	87.91
PBRM1	Q86U86-3	c.726C>G	p.Y242*	Substitution - Nonsense	3:52682447-52682447		no difference	-SRp20	-	-	disease	87.98
PBRM1	Q86U86-1	c.727A>T	p.K243*	Substitution - Nonsense	3:52682446-52682446		no difference	-SRp20	-	-	disease	87.99
PBRM1	Q86U86-5	c.748A>T	p.K250*	Substitution - Nonsense	3:52682425-52682425	21248752	no difference	no difference	-	-	disease	88.06
PBRM1	Q86U86-3	c.802C>T	p.Q268*	Substitution - Nonsense	3:52682371-52682371	22138691	no difference	+hnRNP I (PTB)	-	-	disease	88.22
PBRM1	Q86U86-3	c.824C>A	p.S275*	Substitution - Nonsense	3:52678795-52678795		no difference	-hnRNP E1, -hnRNP E2, +DAZAP1, +hnRNP A0, +hnRNP A1, +hnRNP A2/B1, +hnRNP C, +hnRNP D, +hnRNP DL, +HuB, +HuR, +Sam68, +TIA-1, +TIAL1	-	-	disease	88.32
PBRM1	Q86U86-3	c.829A>T	p.K277*	Substitution - Nonsense	3:52678790-52678790		no difference	-FMRP, -hnRNP E1, -hnRNP E2, -hnRNP K, -hnRNP P (TLS), -hnRNP Q, -hnRNP U, -HuD, -RBM5	-	-	disease	88.35
PBRM1	Q86U86-5	c.856G>T	p.E286*	Substitution - Nonsense	3:52678763-52678763	21248752	no difference	+Sam68	-	-	disease	88.47
PBRM1	Q86U86-3	c.884C>A	p.S295*	Substitution - Nonsense	3:52678735-52678735		no difference	no difference	-	-	disease	88.57
PBRM1	Q86U86-3	c.892C>T	p.R298*	Substitution - Nonsense	3:52678727-52678727	22683710	no difference	+TIA-1, +TIAL1, +hnRNP F, +hnRNP H1, +hnRNP H2, +hnRNP H3	-	-	disease	88.60
PBRM1	Q86U86-5	c.941C>A	p.S314*	Substitution - Nonsense	3:52677318-52677318	21248752	no difference	-SRp20, +SC35	-	-	disease	88.73
PBRM1	Q86U86-3	c.962C>G	p.S321*	Substitution - Nonsense	3:52675999-52675999	22138691	no difference	+hnRNP A1	-	-	disease	89.05
PBRM1	Q86U86-3	c.964G>T	p.E322*	Substitution - Nonsense	3:52675997-52675997	24166983	no difference	no difference	-	-	disease	89.06
PBRM1	Q86U86-3	c.986T>A	p.L329*	Substitution - Nonsense	3:52675975-52675975		no difference	-HuB, -KSRP, -TIA-1, -TIAL1	-	-	disease	89.12
PBRM1	Q86U86-3	c.1006G>T	p.E336*	Substitution - Nonsense	3:52668817-52668817	22683710	no difference	-hnRNP H1, -hnRNP H2, -SRp40	-	-	disease	89.19		NEG
PBRM1	Q86U86-1	c.1112C>G	p.S371*	Substitution - Nonsense	3:52668807-52668807		no difference	+Nova-2	-	-	disease	89.21
PBRM1	Q86U86-5	c.1114G>T	p.E372*	Substitution - Nonsense	3:52668805-52668805	21248752	no difference	-SC35	-	-	disease	89.22
PBRM1	Q86U86-3	c.1066C>T	p.Q356*	Substitution - Nonsense	3:52668757-52668757	22683710	no difference	no difference	-	-	disease	89.35		NEG
PBRM1	Q86U86-3	c.1074T>G	p.Y358*	Substitution - Nonsense	3:52668749-52668749	24166983	3'(<0.30 --> 0.89)	+hnRNP A1, +hnRNP D, +hnRNP E1, +hnRNP E2, +KSRP, +SRp30c	-	-	disease	89.37
PBRM1	Q86U86-3	c.1147A>T	p.K383*	Substitution - Nonsense	3:52668676-52668676		no difference	-hnRNP H1, -hnRNP H2, -HTra2alpha, -HTra2beta1, -SRp38	-	-	disease	89.66
PBRM1	Q86U86-1	c.1264C>T	p.Q422*	Substitution - Nonsense	3:52668655-52668655		no difference	+SF1, +DAZAP1, +hnRNP A0, +hnRNP A1, +hnRNP A2/B1, +hnRNP C, +hnRNP D, +hnRNP DL, +HuB, +HuR, +TIA-1, +TIAL1	-	-	disease	89.73
PBRM1	Q86U86-5	c.1273A>T	p.K425*	Substitution - Nonsense	3:52668646-52668646	21248752	no difference	-hnRNP G	-	-	disease	89.76
PBRM1	Q86U86-1	c.1294C>T	p.Q432*	Substitution - Nonsense	3:52668625-52668625	21399634	no difference	-YB-1	-	-	disease	89.82
PBRM1	Q86U86-3	c.1204C>T	p.R402*	Substitution - Nonsense	3:52668619-52668619	23797736	no difference	+SRp40, +YB-1	-	-	disease	89.82
PBRM1	Q86U86-3	c.1222C>T	p.Q408*	Substitution - Nonsense	3:52663035-52663035	24166983	no difference	+HTra2beta1, +hnRNP H2	-	-	disease	89.89
PBRM1	Q86U86-3	c.1273G>T	p.E425*	Substitution - Nonsense	3:52662984-52662984	23797736	no difference	-TIAL1	-	-	disease	90.05
PBRM1	Q86U86-3	c.1336C>T	p.Q446*	Substitution - Nonsense	3:52662921-52662921	22461374	no difference	-SRp40, +ETR-3	-	-	disease	90.16
PBRM1	Q86U86-3	c.1345C>T	p.Q449*	Substitution - Nonsense	3:52662912-52662912	24166983	5'(0.63 --> <0.30) 5'(<0.30 --> 0.59)	-SRp40, +SRp30c	-	-	disease	90.18
PBRM1	Q86U86-1	c.1453A>T	p.K485*	Substitution - Nonsense	3:52661377-52661377		5'(<0.30 --> 0.90)	-hnRNP H1, -hnRNP H2, -HTra2alpha, -HTra2beta1, -SF2/ASF	-	-	disease	90.22
PBRM1	Q86U86-3	c.1384G>T	p.E462*	Substitution - Nonsense	3:52661350-52661350	22138691	no difference	+hnRNP A1	-	-	disease	90.29
PBRM1	Q86U86-1	c.1505C>G	p.S502*	Substitution - Nonsense	3:52661325-52661325		no difference	-9G8, -Nova-1	-	-	disease	90.36
PBRM1	Q86U86-3	c.1504C>T	p.R502*	Substitution - Nonsense	3:52651496-52651496		no difference	no difference	-	-	disease	90.63
PBRM1	Q86U86-5	c.1657A>T	p.K553*	Substitution - Nonsense	3:52651439-52651439	21248752	no difference	-SRp40	-	-	disease	90.83
PBRM1	Q86U86-1	c.1677T>A	p.Y559*	Substitution - Nonsense	3:52651419-52651419		no difference	-KSRP	-	-	disease	90.88
PBRM1	Q86U86-3	c.1594G>T	p.E532*	Substitution - Nonsense	3:52651406-52651406		no difference	no difference	-	-	disease	90.87
PBRM1	Q86U86-3	c.1651G>T	p.E551*	Substitution - Nonsense	3:52651349-52651349	24166983	no difference	-hnRNP P (TLS), +ZRANB2	-	-	disease	90.97
PBRM1	Q86U86-3	c.1708G>T	p.E570*	Substitution - Nonsense	3:52651292-52651292		no difference	-SC35, +SRp40	-	-	disease	90.99
PBRM1	Q86U86-3	c.1720C>T	p.Q574*	Substitution - Nonsense	3:52651280-52651280	22975805	no difference	+hnRNP A1, +KSRP	-	-	disease	90.97
PBRM1	Q86U86-3	c.1747G>T	p.E583*	Substitution - Nonsense	3:52649448-52649448	24166983	no difference	no difference	-	-	disease	90.99
PBRM1	Q86U86-5	c.1850T>A	p.L617*	Substitution - Nonsense	3:52649441-52649441	21248752	5'(<0.30 --> 0.35)	no difference	-	-	disease	90.98
PBRM1	Q86U86-3	c.1759A>T	p.K587*	Substitution - Nonsense	3:52649436-52649436		no difference	+hnRNP A1	-	-	disease	91.01
PBRM1	Q86U86-1	c.1918A>T	p.K640*	Substitution - Nonsense	3:52649373-52649373		5'(0.59 --> 0.50)	+KSRP, +ZRANB2	-	-	disease	91.17
PBRM1	Q86U86-3	c.1834A>T	p.K612*	Substitution - Nonsense	3:52643966-52643966	22138691	5'(0.91 --> 0.99)	-hnRNP I (PTB), -SRp30c, +ZRANB2	-	-	disease	91.21
PBRM1	Q86U86-3	c.1859C>A	p.S620*	Substitution - Nonsense	3:52643941-52643941		no difference	-hnRNP G	-	-	disease	91.28
PBRM1	Q86U86-5	c.1955C>G	p.S652*	Substitution - Nonsense	3:52643941-52643941	21248752	no difference	-hnRNP G, -Sam68, +hnRNP I (PTB)	-	-	disease	91.28
PBRM1	Q86U86-3	c.1866C>G	p.Y622*	Substitution - Nonsense	3:52643934-52643934	22683710	no difference	no difference	-	-	disease	91.30
PBRM1	Q86U86-5	c.1981A>T	p.K661*	Substitution - Nonsense	3:52643915-52643915	21248752	no difference	no difference	-	-	disease	91.37
PBRM1	Q86U86-1	c.1998T>A	p.Y666*	Substitution - Nonsense	3:52643898-52643898		no difference	+hnRNP H1, +hnRNP H2, +HTra2alpha, +HTra2beta1, +SC35, +SRp54	-	-	disease	91.41
PBRM1	Q86U86-5	c.1999G>T	p.E667*	Substitution - Nonsense	3:52643897-52643897	21248752	no difference	no difference	-	-	disease	91.42
PBRM1	Q86U86-1	c.2068A>T	p.R690*	Substitution - Nonsense	3:52643828-52643828		3'(0.89 --> <0.30)	+hnRNP I (PTB)	-	-	disease	91.59
PBRM1	Q86U86-3	c.1992C>G	p.Y664*	Substitution - Nonsense	3:52643808-52643808	23797736	no difference	+KSRP	-	-	disease	91.63
PBRM1	Q86U86-3	c.2032C>T	p.R678*	Substitution - Nonsense	3:52643768-52643768	23856246	no difference	+HuB	-	-	disease	91.67
PBRM1	Q86U86-3	c.2053A>T	p.K685*	Substitution - Nonsense	3:52643747-52643747		no difference	no difference	-	-	disease	91.71
PBRM1	Q86U86-3	c.2239C>T	p.Q747*	Substitution - Nonsense	3:52643561-52643561	24185509	no difference	+hnRNP A0, +hnRNP A1, +hnRNP A2/B1, +hnRNP C, +hnRNP D, +HuB, +HuR, +Sam68, +TIA-1, +TIAL1	-	-	disease	92.04
PBRM1	Q86U86-1	c.2363C>A	p.S788*	Substitution - Nonsense	3:52643533-52643533		5'(<0.30 --> 0.96)	no difference	-	-	disease	92.13
PBRM1	Q86U86-3	c.2296A>T	p.R766*	Substitution - Nonsense	3:52643504-52643504		no difference	-ZRANB2	-	-	disease	92.22
PBRM1	Q86U86-3	c.2315T>A	p.L772*	Substitution - Nonsense	3:52643485-52643485		no difference	-hnRNP I (PTB), -HuB, -KSRP, -TIA-1, -TIAL1	-	-	disease	92.27
PBRM1	Q86U86-1	c.2536G>T	p.E846*	Substitution - Nonsense	3:52643360-52643360		no difference	-TIAL1	-	-	disease	92.51		NEG
PBRM1	Q86U86-3	c.2452C>T	p.R818*	Substitution - Nonsense	3:52643348-52643348	23525077	no difference	no difference	-	-	disease	92.51
PBRM1	Q86U86-1	c.2576C>A	p.S859*	Substitution - Nonsense	3:52637740-52637740		no difference	-Nova-1	-	-	disease	92.51
PBRM1	Q86U86-1	c.2605C>T	p.Q869*	Substitution - Nonsense	3:52637711-52637711		no difference	-Nova-1	-	-	disease	92.55
PBRM1	Q86U86-3	c.2536G>T	p.E846*	Substitution - Nonsense	3:52637684-52637684	22683710	no difference	-SF2/ASF	-	-	disease	92.58
PBRM1	Q86U86-5	c.2716A>T	p.R906*	Substitution - Nonsense	3:52637600-52637600	23036577	no difference	-hnRNP H1, -hnRNP H2, -SRp38	-	-	disease	92.77
PBRM1	Q86U86-3	c.2665C>T	p.R889*	Substitution - Nonsense	3:52637555-52637555	22683710	no difference	+hnRNP G, +hnRNP H2	-	-	disease	92.88		NEG
PBRM1	Q86U86-5	c.2764G>T	p.E922*	Substitution - Nonsense	3:52637552-52637552	21248752	no difference	-9G8, -SC35, -SF2/ASF, -SRp40, -SRp55, -SRp75, +Sam68	-	-	disease	92.89
PBRM1	Q86U86-3	c.2674G>T	p.E892*	Substitution - Nonsense	3:52637546-52637546	22683710	no difference	-9G8, -hnRNP H1, -hnRNP H2, -HTra2alpha, -HTra2beta1, -SC35, -SF2/ASF, -SRp40, -SRp54, -SRp55, -SRp75, +TIA-1, +TIAL1	-	-	disease	92.90		NEG
PBRM1	Q86U86-3	c.2726C>G	p.S909*	Substitution - Nonsense	3:52623229-52623229		no difference	+hnRNP A1	-	-	disease	93.03
PBRM1	Q86U86-3	c.2778C>G	p.Y926*	Substitution - Nonsense	3:52623177-52623177		no difference	+Fox-1	-	-	disease	93.15
PBRM1	Q86U86-3	c.2793C>G	p.Y931*	Substitution - Nonsense	3:52623162-52623162		no difference	-SRp55, +SRp20, +YB-1	-	-	disease	93.17
PBRM1	Q86U86-5	c.2899G>T	p.E967*	Substitution - Nonsense	3:52623152-52623152	23036577	no difference	-SRp55	-	-	disease	93.18
PBRM1	Q86U86-1	c.2941G>T	p.E981*	Substitution - Nonsense	3:52623110-52623110		no difference	+hnRNP A0, +hnRNP A1, +hnRNP A2/B1, +hnRNP C, +hnRNP D, +HuB, +HuR, +KSRP, +Sam68, +TIA-1, +TIAL1, +HTra2beta1, +PSF, +SC35, +SF2/ASF	-	-	disease	93.21
PBRM1	Q86U86-3	c.2856G>A	p.W952*	Substitution - Nonsense	3:52623099-52623099	22138691	no difference	-hnRNP A1, -hnRNP F, -hnRNP H3, -SC35, +MBNL1, +SRp40	-	-	disease	93.22
PBRM1	Q86U86-3	c.2932C>T	p.R978*	Substitution - Nonsense	3:52621464-52621464		no difference	-SRp40	-	-	N/R	N/R	Truncated protein
PBRM1	Q86U86-3	c.3004A>T	p.K1002*	Substitution - Nonsense	3:52621392-52621392		no difference	-SRp30c	-	-	disease	93.23
PBRM1	Q86U86-3	c.3045C>A	p.C1015*	Substitution - Nonsense	3:52620687-52620687	22138691	no difference	-hnRNP K, -MBNL1	-	-	disease	93.21
PBRM1	Q86U86-3	c.3058C>T	p.R1020*	Substitution - Nonsense	3:52620674-52620674	23856246	no difference	+hnRNP A1	-	-	disease	93.18
PBRM1	Q86U86-3	c.3086C>A	p.S1029*	Substitution - Nonsense	3:52620646-52620646		no difference	-Nova-2	-	-	disease	93.17
PBRM1	Q86U86-3	c.3093T>A	p.Y1031*	Substitution - Nonsense	3:52620639-52620639		5'(<0.30 --> 0.79)	no difference	-	-	disease	93.15
PBRM1	Q86U86-5	c.3220A>T	p.K1074*	Substitution - Nonsense	3:52620608-52620608	21248752	no difference	-SLM-2	-	-	disease	93.11
PBRM1	Q86U86-3	c.3251C>G	p.S1084*	Substitution - Nonsense	3:52620481-52620481	23797736	no difference	-SF2/ASF	-	-	disease	93.18
PBRM1	Q86U86-3	c.3292G>T	p.E1098*	Substitution - Nonsense	3:52613215-52613215	22683710	3'(0.75 --> <0.30)	-SRp30c, -SRp40	-	-	disease	93.30		POS
PBRM1	Q86U86-3	c.3298G>T	p.E1100*	Substitution - Nonsense	3:52613209-52613209		no difference	-hnRNP H1, -hnRNP H2, -HTra2alpha, -HTra2beta1, -SC35, -SRp38, -SRp54, +DAZAP1, +FMRP, +hnRNP A1, +hnRNP D, +hnRNP E1, +hnRNP K, +hnRNP P (TLS), +hnRNP Q, +hnRNP U, +HuD, +RBM5	-	-	disease	93.31
PBRM1	Q86U86-3	c.3313G>T	p.E1105*	Substitution - Nonsense	3:52613194-52613194		no difference	-SRp55	-	-	disease	93.34
PBRM1	Q86U86-5	c.3445G>T	p.E1149*	Substitution - Nonsense	3:52613158-52613158	21248752	3'(<0.30 --> 0.53)	+HuB, +KSRP, +Sam68	-	-	disease	93.42
PBRM1	Q86U86-3	c.3374G>A	p.W1125*	Substitution - Nonsense	3:52613133-52613133	24166983	no difference	-ETR-3	-	-	disease	93.43
PBRM1	Q86U86-3	c.3452G>A	p.W1151*	Substitution - Nonsense	3:52610700-52610700		5'(<0.30 --> 0.36)	-hnRNP H1, -hnRNP H2, -hnRNP H3, -KSRP, +TIA-1, +TIAL1	-	-	disease	93.25
PBRM1	Q86U86-3	c.3457C>T	p.R1153*	Substitution - Nonsense	3:52610695-52610695		no difference	-SC35	-	-	disease	93.21
PBRM1	Q86U86-3	c.3505G>T	p.E1169*	Substitution - Nonsense	3:52610647-52610647	22683710	no difference	-hnRNP H1, -hnRNP H2, -HTra2alpha, -HTra2beta1, -SC35	-	-	disease	92.99		NEG
PBRM1	Q86U86-5	c.3633C>A	p.Y1211*	Substitution - Nonsense	3:52610615-52610615	21248752	no difference	-SRp20	-	-	disease	92.77
PBRM1	Q86U86-5	c.3640G>T	p.E1214*	Substitution - Nonsense	3:52610608-52610608	22683710	no difference	-hnRNP H1, -hnRNP H2, -HTra2alpha, -HTra2beta1, -SC35, -SRp38, -SRp54, +PSF, +SRp40, +ZRANB2	-	-	disease	92.71
PBRM1	Q86U86-3	c.3636C>A	p.C1212*	Substitution - Nonsense	3:52598209-52598209	22683710	3'(0.98 --> 0.83)	-SRp40	-	-	disease	92.02
PBRM1	Q86U86-1	c.3783C>A	p.Y1261*	Substitution - Nonsense	3:52598158-52598158		no difference	-SRp20	-	-	disease	91.56
PBRM1	Q86U86-5	c.3805A>T	p.K1269*	Substitution - Nonsense	3:52598136-52598136	21248752	no difference	-hnRNP H1, -hnRNP H2, -HTra2alpha, -HTra2beta1	-	-	disease	91.10
PBRM1	Q86U86-1	c.3892C>T	p.Q1298*	Substitution - Nonsense	3:52597493-52597493		no difference	+hnRNP A1	-	-	disease	90.50
PBRM1	Q86U86-3	c.3860T>A	p.L1287*	Substitution - Nonsense	3:52597429-52597429	22683710	5'(<0.30 --> 0.89)	+hnRNP H1, +hnRNP H2, +HTra2alpha, +HTra2beta1, +SRp54	-	-	disease	90.51		NEG
PBRM1	Q86U86-3	c.4024A>T	p.K1342*	Substitution - Nonsense	3:52595951-52595951		no difference	-hnRNP H1, -hnRNP H2, -hnRNP M, -HTra2alpha, -HTra2beta1, -PSF, -SRp38, -SRp54	-	-	disease	91.07
PBRM1	Q86U86-3	c.4027G>T	p.E1343*	Substitution - Nonsense	3:52595948-52595948	22683710	5'(<0.30 --> 0.95)	-hnRNP M, +SRp20, +YB-1	-	-	disease	91.09		NEG
PBRM1	Q86U86-1	c.4284T>G	p.Y1428*	Substitution - Nonsense	3:52595787-52595787		no difference	+hnRNP A1, +SRp30c	-	-	disease	91.58
PBRM1	Q86U86-3	c.4414C>T	p.Q1472*	Substitution - Nonsense	3:52584768-52584768	23856246	no difference	-9G8, -YB-1, +SRp38	-	-	disease	91.72
PBRM1	Q86U86-1	c.4708C>T	p.Q1570*	Substitution - Nonsense	3:52584626-52584626		no difference	-SRp30c, -SRp40	-	-	disease	91.81
PBRM1	Q86U86-3	c.4464T>A	p.Y1488*	Substitution - Nonsense	3:52584609-52584609		no difference	+MBNL1	-	-	disease	91.92
PBRM1	Q86U86-5	c.4499C>G	p.S1500*	Substitution - Nonsense	3:52584514-52584514	21248752	3'(0.71 --> <0.30)	+hnRNP A1	-	-	disease	92.04
PBRM1	Q86U86-5	c.?	p.E367*	Substitution - Nonsense		24185509	N/A	N/A	-	-	N/A	N/A	Truncated protein
PBRM1	Q86U86-5	c.?	p.A938fs*10	Unknown		24185509	N/A	N/A	-	-	N/A	N/A	Frameshift
PBRM1	Q86U86-5	c.?	p.P1174fs*?	Unknown		24618614	N/A	N/A	-	-	N/A	N/A	Frameshift
SETD2	Q9BYW2-1	c.7138_7144CCCCCCT>CCCCCCCT	p.P2380fs	Complex	3:47084145-47084151	22832583	no difference	+hnRNP A1, +hnRNP E1, +hnRNP E2, +hnRNP I (PTB), +hnRNP J, +hnRNP K, +hnRNP U, +HuR, +Nova-1, +RBM5	-	-	disease	87.34
SETD2	Q9BYW2-1	c.607_608delTC	p.S203fs*33	Deletion - Frameshift	3:47165518-47165519	22397650	no difference	no difference	-	-	disease	81.38
SETD2	Q9BYW2-1	c.843delA	p.E282fs*19	Deletion - Frameshift	3:47165283-47165283		no difference	no difference	-	-	disease	85.12
SETD2	Q9BYW2-1	c.913delA	p.T305fs*35	Deletion - Frameshift	3:47165213-47165213		no difference	-DAZAP1, -FMRP, -hnRNP A1, -hnRNP D, -hnRNP E1, -hnRNP K, -hnRNP P (TLS), -hnRNP Q, -hnRNP U, -HuD, -RBM5	-	-	disease	85.42
SETD2	Q9BYW2-1	c.1783_1784delTC	p.S595fs*3	Deletion - Frameshift	3:47164342-47164343		5'(0.61 --> 0.34)	-ETR-3, -hnRNP G	-	-	disease	88.16
SETD2	Q9BYW2-1	c.2121_2136del16	p.S708fs*54	Deletion - Frameshift	3:47163990-47164005		no difference	-hnRNP G, -hnRNP K, -HTra2beta1, -SRp30c, -TIA-1, -TIAL1	-	-	disease	88.90
SETD2	Q9BYW2-1	c.2328delA	p.E777fs*21	Deletion - Frameshift	3:47163798-47163798	24166983	no difference	+Sam68, +SLM-2	-	-	disease	89.28
SETD2	Q9BYW2-1	c.2625delG	p.S876fs*15	Deletion - Frameshift	3:47163501-47163501	22980975	no difference	-hnRNP F, -hnRNP H1, -hnRNP H2, -hnRNP H3, -KSRP, +hnRNP A1, +hnRNP D, +hnRNP E1, +hnRNP E2, +HuB, +KSRP, +TIA-1, +TIAL1	-	-	disease	89.71
SETD2	Q9BYW2-1	c.2749delA	p.S917fs*5	Deletion - Frameshift	3:47163377-47163377	22037554	no difference	-DAZAP1, -FMRP, -hnRNP A1, -hnRNP D, -hnRNP E1, -hnRNP K, -hnRNP P (TLS), -hnRNP Q, -hnRNP U, -HuD, -RBM5	-	-	disease	89.88
SETD2	Q9BYW2-1	c.2753_2754delCA	p.S918fs*1	Deletion - Frameshift	3:47163372-47163373		no difference	-Nova-1	-	-	disease	89.89
SETD2	Q9BYW2-1	c.2820delA	p.K941fs*41	Deletion - Frameshift	3:47163306-47163306	23797736	no difference	-SRp40	-	-	disease	90.25
SETD2	Q9BYW2-1	c.2822delA	p.K941fs*41	Deletion - Frameshift	3:47163304-47163304	23797736	no difference	-SRp40, +SRp55	-	-	disease	90.25
SETD2	Q9BYW2-1	c.3092delT	p.V1031fs*90	Deletion - Frameshift	3:47163034-47163034	22817889	no difference	-CUG-BP1, -ETR-3, -Nova-1	-	-	disease	90.47
SETD2	H7BXT4	c.1850_1853delTAGC	p.I617fs*33	Deletion - Frameshift	3:47162764-47162767	20054297	no difference	-hnRNP A1, -hnRNP A2/B1	-	-	disease	90.35
SETD2	Q9BYW2-1	c.3460_3463delGATA	p.D1154fs*22	Deletion - Frameshift	3:47162663-47162666	22980975	no difference	no difference	-	-	disease	90.40
SETD2	Q9BYW2-1	c.3857_3858delAT	p.Y1286fs*12	Deletion - Frameshift	3:47162268-47162269		no difference	+KSRP	-	-	disease	90.16
SETD2	Q9BYW2-1	c.4068delT	p.L1357fs*16	Deletion - Frameshift	3:47162058-47162058	24166983	no difference	-HuB, -TIA-1, -TIAL1	-	-	disease	89.87
SETD2	H7BXT4	c.2659delT	p.S887fs*4	Deletion - Frameshift	3:47161958-47161958	20054297	no difference	-hnRNP C1, -hnRNP C2, -HuR	-	-	disease	89.85
SETD2	Q9BYW2-1	c.4715delC	p.S1572fs*1	Deletion - Frameshift	3:47155366-47155366	24633157	no difference	no difference	-	-	disease	89.18
SETD2	H7BXT4	c.3392_3393delAT	p.N1131fs*2	Deletion - Frameshift	3:47144851-47144852	20054297	no difference	+hnRNP E1, +hnRNP E2	-	-	disease	88.07
SETD2	Q9BYW2-1	c.5247_5248delGC	p.Q1750fs*38	Deletion - Frameshift	3:47129632-47129633		no difference	-SC35, -SRp30c, +ETR-3	-	-	disease	86.05
SETD2	Q9BYW2-1	c.5333delT	p.L1778fs*9	Deletion - Frameshift	3:47127749-47127749		no difference	-hnRNP I (PTB), -TIA-1, -TIAL1	-	-	disease	85.66
SETD2	Q9BYW2-1	c.5438delA	p.N1813fs*25	Deletion - Frameshift	3:47125832-47125832		no difference	+TIA-1, +TIAL1	-	-	disease	85.29
SETD2	Q9BYW2-1	c.5907delA	p.K1969fs*2	Deletion - Frameshift	3:47125363-47125363	22138691	no difference	no difference	-	-	disease	86.55
SETD2	Q9BYW2-1	c.5918delC	p.P1973fs*33	Deletion - Frameshift	3:47125352-47125352	22138691	no difference	+SRp20	-	-	disease	86.58
SETD2	Q9BYW2-1	c.5981_5990del10	p.R1994fs*9	Deletion - Frameshift	3:47125280-47125289		no difference	-DAZAP1, -hnRNP A1, -hnRNP A2/B1, -hnRNP H1, -hnRNP H2, -HTra2alpha, -HTra2beta1, -SC35, -SRp30c, -SRp40, -YB-1	-	-	disease	87.33
SETD2	Q9BYW2-1	c.6002_6006delAAACA	p.K2001fs*5	Deletion - Frameshift	3:47125264-47125268	24166983	no difference	-Sam68, -SLM-2	-	-	disease	87.36
SETD2	Q9BYW2-1	c.6215_6216delAA	p.K2072fs*17	Deletion - Frameshift	3:47103730-47103731	22980975	no difference	-SLM-2, +SRp38	-	-	disease	87.92
SETD2	Q9BYW2-1	c.6342delT	p.N2114fs*33	Deletion - Frameshift	3:47098932-47098932	24166983	no difference	no difference	-	-	disease	88.08
SETD2	H7BXT4	c.4841delC	p.S1614fs*30	Deletion - Frameshift	3:47098924-47098924	20054297	no difference	+Sam68, +DAZAP1	-	-	disease	88.08
SETD2	H7BXT4	c.4885_4885delC	p.R1629fs*15	Deletion - Frameshift	3:47098880-47098880	20501857	no difference	-HTra2beta1, -Nova-1, -Nova-2, -SRp40, +ETR-3	-	-	disease	87.81
SETD2	Q9BYW2-1	c.6479delC	p.P2160fs*88	Deletion - Frameshift	3:47098795-47098795	24166983	no difference	-SF2/ASF, +SRp20	-	-	disease	87.50
SETD2	H7BXT4	c.5218delC	p.Q1740fs*5	Deletion - Frameshift	3:47098547-47098547	20054297	no difference	-hnRNP K, +hnRNP G	-	-	disease	87.27
SETD2	Q9BYW2-1	c.6765_6772delTGTCTTGC	p.V2256fs*13	Deletion - Frameshift	3:47098502-47098509		3'(0.50 --> <0.30)	-MBNL1	-	-	disease	87.22
SETD2	Q9BYW2-1	c.6776_6780delTGCCG	p.V2259fs*11	Deletion - Frameshift	3:47098494-47098498		3'(0.50 --> 0.93)	no difference	-	-	disease	87.19
SETD2	H7BXT4	c.5540_5555del16	p.A1847fs*17	Deletion - Frameshift	3:47088011-47088026	20054297	no difference	-SC35, -SRp20, -SRp30c, -SRp40, +hnRNP A1	-	-	disease	87.38
SETD2	Q9BYW2-1	c.7114_7121delACAAATAA	p.T2372fs*54	Deletion - Frameshift	3:47084168-47084175		no difference	-SRp38	-	-	disease	87.35
SETD2	H7BXT4	c.5619_5626delGGATCTGC	p.L1873fs*50	Deletion - Frameshift	3:47084154-47084161	20054297	no difference	-MBNL1, -SC35, -SRp20, -SRp30c, -YB-1	-	-	disease	87.28
SETD2	Q9BYW2-1	c.7605_7606delTG	p.V2536fs*9	Deletion - Frameshift	3:47058672-47058673	23856246	no difference	-ETR-3	-	-	disease	85.99
SETD2	Q9BYW2-1	c.7613delA	p.H2538fs*26	Deletion - Frameshift	3:47058665-47058665		no difference	+hnRNP E1, +hnRNP E2, +hnRNP G	-	-	disease	85.29
SETD2	Q9BYW2-1	c.7617_7623delAACCAAG	p.T2540fs*22	Deletion - Frameshift	3:47058655-47058661		no difference	-hnRNP H1, -hnRNP H2, -SC35, -SRp30c	-	-	disease	84.80
SETD2	H7BXT4	c.92_122del31	p.P31fs*35	Deletion - Frameshift		20054297	N/A	N/A	-	-	N/A	N/A	Frameshift
SETD2	H7BXT4	c.3769_3777del9	p.N1257_H1259del	Deletion - In frame	3:47127796-47127804	20501857	no difference	-DAZAP1, -hnRNP A1, -hnRNP A2/B1, -hnRNP H1, -hnRNP H2, -HTra2alpha, -HTra2beta1, -SRp30c, -SRp38, -YB-1	-	-	disease	77.20
SETD2	Q9BYW2-1	c.5278_5286delAACACACAC	p.N1760_H1762delNTH	Deletion - In frame	3:47127796-47127804	22461374	no difference	-DAZAP1, -hnRNP A1, -hnRNP A2/B1, -hnRNP H1, -hnRNP H2, -HTra2alpha, -HTra2beta1, -SRp30c, -SRp38, -YB-1	-	-	disease	77.20
SETD2	Q9BYW2-1	c.5847_5849delACC	p.P1950delP	Deletion - In frame	3:47125421-47125423	23103869	no difference	no difference	-	-	Neutral	89.10
SETD2	Q9BYW2-1	c.7498_7500delACC	p.T2502delT	Deletion - In frame	3:47059161-47059163	24241536	no difference	-SRp30c	-	-	disease	60.00
SETD2	Q9BYW2-1	c.568_569insC	p.P191fs*46	Insertion - Frameshift	3:47165557-47165558	24166983	no difference	-9G8, -SRp40	-	-	disease	81.17
SETD2	Q9BYW2-1	c.906_907insA	p.T305fs*4	Insertion - Frameshift	3:47165219-47165220	22722839	no difference	-hnRNP H2, -HTra2alpha, -HTra2beta1	-	-	disease	85.42
SETD2	Q9BYW2-1	c.973_974insG	p.E325fs*14	Insertion - Frameshift	3:47165152-47165153		no difference	no difference	-	-	disease	85.67
SETD2	Q9BYW2-1	c.4414_4415insA	p.Y1472fs*1	Insertion - Frameshift	3:47161711-47161712	22138691	no difference	-hnRNP I (PTB)	-	-	disease	90.04
SETD2	Q9BYW2-1	c.4965_4966insGAAG	p.V1656fs*11	Insertion - Frameshift	3:47142997-47142998	22397650	no difference	no difference	-	-	disease	87.25
SETD2	Q9BYW2-1	c.6134_6135insT	p.G2046fs*13	Insertion - Frameshift	3:47103811-47103812		no difference	+TIA-1, +TIAL1	-	-	disease	87.55
SETD2	Q9BYW2-1	c.6779_6780insA	p.A2261fs*11	Insertion - Frameshift	3:47098494-47098495		3'(0.50 --> <0.30) 3'(<0.30 --> 0.58)	no difference	-	-	N/R	N/R
SETD2	Q9BYW2-1	c.6860_6861insAT	p.P2288fs*22	Insertion - Frameshift	3:47098413-47098414		no difference	no difference	-	-	N/R	N/R	Frameshift
SETD2	Q9BYW2-1	c.7137_7138insC	p.S2382fs*47	Insertion - Frameshift	3:47084151-47084152		no difference	+hnRNP A1, +hnRNP E1, +hnRNP E2, +hnRNP I (PTB), +hnRNP J, +hnRNP K, +hnRNP U, +HuR, +Nova-1, +RBM5	-	-	disease	87.34
SETD2	Q9BYW2-1	c.7324_7325insC	p.T2443fs*3	Insertion - Frameshift	3:47079181-47079182		no difference	+hnRNP K	-	-	disease	87.22
SETD2	Q9BYW2-1	c.7541_7542insA	p.H2514fs*6	Insertion - Frameshift	3:47058736-47058737		no difference	+HTra2beta1, +Nova-1, +Nova-2	-	-	disease	89.84
SETD2	Q9BYW2-1	c.87+6T>G	p.?	Splice site	3:47168132-47168132		no difference	+SRp30c	-	-	-	-
SETD2	Q9BYW2-1	c.4454+1G>C	p.?	Splice site	3:47161671-47161671		5'(1.00 --> <0.30)	-RBM5, -SRp40, -ZRANB2	-	-	-	-
SETD2	Q9BYW2-1	c.4715+1G>A	p.?	Splice site	3:47155365-47155365		5'(0.94 --> <0.30)	+Nova-1	-	-	-	-
SETD2	Q9BYW2-1	c.4715+1G>T	p.?	Splice site	3:47155365-47155365		5'(0.94 --> <0.30)	no difference	-	-	-	-
SETD2	Q9BYW2-1	c.4839+2T>C	p.?	Splice site	3:47147485-47147485	23917401	5'(1.00 --> <0.30)	-RBM5, -ZRANB2	-	-	-	-
SETD2	Q9BYW2-1	c.4918-2A>G	p.?	Splice site	3:47143047-47143047		no difference	+hnRNP P (TLS), +SRp30c	-	-	-	-
SETD2	Q9BYW2-1	c.5015+1G>A	p.?	Splice site	3:47142947-47142947		5'(1.00 --> <0.30)	-hnRNP H1, -hnRNP H2, -hnRNP H3, -KSRP, -ZRANB2, +hnRNP F	-	-	-	-
SETD2	Q9BYW2-1	c.5015+2T>C	p.?	Splice site	3:47142946-47142946		5'(1.00 --> <0.30)	-KSRP, -ZRANB2	-	-	-	-
SETD2	Q9BYW2-1	c.5016-1G>C	p.?	Splice site	3:47139572-47139572	22980975	3'(0.38 --> <0.30)	+HuB, +TIA-1, +TIAL1	-	-	-	-
SETD2	Q9BYW2-1	c.5143-1G>A	p.?	Splice site	3:47129738-47129738	22980975	5'(0.43 --> 0.99)	+ZRANB2, +hnRNP F, +hnRNP H1, +hnRNP H2, +hnRNP H3, +KSRP	-	-	-	-
SETD2	Q9BYW2-1	c.5278-1G>T	p.?	Splice site	3:47127805-47127805	22895193	no difference	-DAZAP1, -hnRNP A1, -hnRNP A2/B1, -hnRNP H1, -hnRNP H2, -HTra2alpha, -HTra2beta1, -SRp30c, -SRp38, -YB-1	-	-	-	-
SETD2	Q9BYW2-1	c.5278-1G>A	p.?	Splice site	3:47127805-47127805	24166983	no difference	-DAZAP1, -hnRNP A1, -hnRNP A2/B1, -hnRNP H1, -hnRNP H2, -HTra2alpha, -HTra2beta1, -SRp30c, -SRp38, -YB-1	-	-	-	-
SETD2	Q9BYW2-1	c.6109+3A>T	p.?	Splice site	3:47108557-47108557		5'(0.75 --> <0.30)	-DAZAP1, -hnRNP A0, -hnRNP A1, -hnRNP A2/B1, -hnRNP D, -hnRNP DL, -KSRP, -SC35, -ZRANB2	-	-	-	-
SETD2	Q9BYW2-1	c.6293+1G>C	p.?	Splice site	3:47103652-47103652	24166983	5'(1.00 --> <0.30)	-RBM5, -ZRANB2	-	-	-	-
SETD2	Q9BYW2-1	c.7239-2A>T	p.?	Splice site	3:47079269-47079269		3'(0.99 --> <0.30) 3'(<0.30 --> 0.97)	-hnRNP A1, -SRp30c	-	-	-	-
SETD2	Q9BYW2-1	c.7350+1G>C	p.?	Splice site	3:47079155-47079155		5'(0.99 --> <0.30)	-hnRNP F, -hnRNP H1, -hnRNP H2, -hnRNP H3, -SF2/ASF	-	-	-	-
SETD2	Q9BYW2-1	c.7432-2A>T	p.?	Splice site	3:47059231-47059231	22397650	3'(0.94 --> <0.30)	+MBNL1	-	-	-	-
SETD2	Q9BYW2-1	c.150T>A	p.A50A	Substitution - coding silent	3:47165976-47165976	24325359	no difference	-MBNL1	-	-	-	-
SETD2	Q9BYW2-1	c.1332G>A	p.T444T	Substitution - coding silent	3:47164794-47164794		no difference	-SF2/ASF, +SC35	-	-	-	-
SETD2	Q9BYW2-1	c.1617C>T	p.F539F	Substitution - coding silent	3:47164509-47164509	24265154	no difference	-hnRNP C2, -SF2/ASF	-	-	-	-
SETD2	Q9BYW2-1	c.1746C>T	p.I582I	Substitution - coding silent	3:47164380-47164380		no difference	-hnRNP G, +ETR-3, +HuR	-	-	-	-
SETD2	Q9BYW2-1	c.1836T>C	p.A612A	Substitution - coding silent	3:47164290-47164290		no difference	-hnRNP H1, -hnRNP H2, -hnRNP H3, -KSRP	-	-	-	-
SETD2	Q9BYW2-1	c.1854A>G	p.S618S	Substitution - coding silent	3:47164272-47164272		no difference	-hnRNP G	-	-	-	-
SETD2	Q9BYW2-1	c.1920T>C	p.F640F	Substitution - coding silent	3:47164206-47164206		no difference	-DAZAP1, -hnRNP A0, -hnRNP A1, -hnRNP A2/B1, -hnRNP C, -hnRNP D, -hnRNP DL, -HuB, -HuR, -TIA-1, -TIAL1	-	-	-	-
SETD2	Q9BYW2-1	c.2115G>A	p.S705S	Substitution - coding silent	3:47164011-47164011		no difference	no difference	-	-	-	-
SETD2	Q9BYW2-1	c.2133C>T	p.V711V	Substitution - coding silent	3:47163993-47163993		no difference	no difference	-	-	-	-
SETD2	Q9BYW2-1	c.2700C>T	p.C900C	Substitution - coding silent	3:47163426-47163426	22810696	no difference	-SC35, -SRp30c	-	-	-	-
SETD2	Q9BYW2-1	c.2832T>G	p.A944A	Substitution - coding silent	3:47163294-47163294		3'(0.45 --> <0.30)	-MBNL1	-	-	-	-
SETD2	H7BXT4	c.1689C>G	p.L563L	Substitution - coding silent	3:47162928-47162928		no difference	no difference	-	-	-	-
SETD2	Q9BYW2-1	c.3408A>C	p.G1136G	Substitution - coding silent	3:47162718-47162718		3'(0.65 --> 0.73)	+SF2/ASF, +SRp38	-	-	-	-
SETD2	Q9BYW2-1	c.3504T>C	p.V1168V	Substitution - coding silent	3:47162622-47162622		no difference	+YB-1	-	-	-	-
SETD2	H7BXT4	c.2028C>T	p.D676D	Substitution - coding silent	3:47162589-47162589		no difference	-hnRNP DL	-	-	-	-
SETD2	Q9BYW2-1	c.3777T>C	p.G1259G	Substitution - coding silent	3:47162349-47162349		no difference	-KSRP, +HTra2beta1	-	-	-	-
SETD2	Q9BYW2-1	c.3897C>T	p.Y1299Y	Substitution - coding silent	3:47162229-47162229	22461374	no difference	no difference	-	-	-	-
SETD2	Q9BYW2-1	c.4146T>C	p.A1382A	Substitution - coding silent	3:47161980-47161980		no difference	-hnRNP I (PTB)	-	-	-	-
SETD2	Q9BYW2-1	c.4278A>G	p.K1426K	Substitution - coding silent	3:47161848-47161848		no difference	+HTra2beta1, +SRp54, +ZRANB2	-	-	-	-
SETD2	Q9BYW2-1	c.4476A>G	p.R1492R	Substitution - coding silent	3:47158223-47158223		no difference	-DAZAP1, -hnRNP A0, -hnRNP A1, -hnRNP A2/B1, -hnRNP D, -hnRNP DL, -SC35	-	-	-	-
SETD2	Q9BYW2-1	c.4644G>A	p.Q1548Q	Substitution - coding silent	3:47155437-47155437		no difference	-Fox-1, -SRp40	-	-	-	-
SETD2	Q9BYW2-1	c.4767T>C	p.F1589F	Substitution - coding silent	3:47147559-47147559		no difference	-HuB, -TIA-1	-	-	-	-
SETD2	Q9BYW2-1	c.4818C>T	p.F1606F	Substitution - coding silent	3:47147508-47147508		no difference	-HuB, -Nova-1, -TIA-1	-	-	-	-
SETD2	Q9BYW2-1	c.4893T>C	p.C1631C	Substitution - coding silent	3:47144860-47144860		no difference	-SF2/ASF, +ETR-3	-	-	-	-
SETD2	Q9BYW2-1	c.4929C>T	p.N1643N	Substitution - coding silent	3:47143034-47143034		no difference	+9G8	-	-	-	-
SETD2	Q9BYW2-1	c.4932A>G	p.G1644G	Substitution - coding silent	3:47143031-47143031		no difference	-SRp30c, -YB-1, +hnRNP F, +HuB	-	-	-	-
SETD2	Q9BYW2-1	c.5097A>G	p.A1699A	Substitution - coding silent	3:47139490-47139490		no difference	-SC35, -SRp30c, -SRp40	-	-	-	-
SETD2	Q9BYW2-1	c.5526G>C	p.G1842G	Substitution - coding silent	3:47125744-47125744		no difference	-hnRNP H1, -hnRNP H2, -hnRNP H3, -KSRP, -SC35, +SRp55	-	-	-	-
SETD2	Q9BYW2-1	c.5908C>T	p.L1970L	Substitution - coding silent	3:47125362-47125362		no difference	+hnRNP G, +Sam68	-	-	-	-
SETD2	Q9BYW2-1	c.6444A>G	p.S2148S	Substitution - coding silent	3:47098830-47098830		no difference	-Nova-1, -Nova-2, -SRp30c	-	-	-	-
SETD2	Q9BYW2-1	c.6480G>A	p.P2160P	Substitution - coding silent	3:47098794-47098794		no difference	-SF2/ASF	-	-	-	-
SETD2	Q9BYW2-1	c.6546T>C	p.P2182P	Substitution - coding silent	3:47098728-47098728	22610119	no difference	-QKI, +SF2/ASF	-	-	-	-
SETD2	Q9BYW2-1	c.6846A>G	p.V2282V	Substitution - coding silent	3:47098428-47098428		no difference	-SRp30c, +hnRNP A1, +hnRNP A2/B1	-	-	-	-
SETD2	Q9BYW2-1	c.6951A>C	p.P2317P	Substitution - coding silent	3:47098323-47098323		no difference	-YB-1, +ETR-3	-	-	-	-
SETD2	Q9BYW2-1	c.6972C>G	p.A2324A	Substitution - coding silent	3:47088103-47088103	22941188	no difference	-hnRNP K, -MBNL1, -SF2/ASF	-	-	-	-
SETD2	Q9BYW2-1	c.7125C>T	p.L2375L	Substitution - coding silent	3:47084164-47084164		no difference	+TIA-1, +TIAL1, +hnRNP H1, +hnRNP H2, +hnRNP H3, +KSRP	-	-	-	-
SETD2	Q9BYW2-1	c.7245T>G	p.T2415T	Substitution - coding silent	3:47079261-47079261		3'(0.74 --> 0.69)	no difference	-	-	-	-
SETD2	Q9BYW2-1	c.7356G>A	p.S2452S	Substitution - coding silent	3:47061325-47061325		no difference	+hnRNP G, +SRp20	-	-	-	-
SETD2	Q9BYW2-1	c.7386C>A	p.T2462T	Substitution - coding silent	3:47061295-47061295		no difference	-SRp40	-	-	-	-
SETD2	Q9BYW2-1	c.7533G>A	p.K2511K	Substitution - coding silent	3:47059128-47059128		5'(0.91 --> <0.30)	-ZRANB2	-	-	-	-
SETD2	Q9BYW2-1	c.3G>A	p.M1I	Substitution - Missense	3:47205412-47205412	24166983	no difference	+hnRNP C2	NEUTRAL	0.625291	-	-
SETD2	Q9BYW2-1	c.44T>C	p.F15S	Substitution - Missense	3:47205371-47205371	24166983	no difference	-HuB, -TIA-1, -TIAL1, +hnRNP A1, +SRp40	DELETERIOUS	0.521454	-	-
SETD2	Q9BYW2-1	c.50A>G	p.D17G	Substitution - Missense	3:47205365-47205365	24166983	no difference	-SC35, -SF2/ASF, -SRp20	DELETERIOUS	0.621275	-	-
SETD2	Q9BYW2-1	c.133A>G	p.M45V	Substitution - Missense	3:47165993-47165993	24166983	no difference	-ETR-3, +SRp20, +YB-1	NEUTRAL	0.826225	-	-
SETD2	Q9BYW2-1	c.310C>T	p.P104S	Substitution - Missense	3:47165816-47165816		no difference	+hnRNP K, +Nova-1	NEUTRAL	0.712788	-	-
SETD2	Q9BYW2-1	c.345A>C	p.K115N	Substitution - Missense	3:47165781-47165781	22895193	no difference	-hnRNP G, -Sam68	DELETERIOUS	0.643517	-	-
SETD2	Q9BYW2-1	c.422A>G	p.K141R	Substitution - Missense	3:47165704-47165704		no difference	-hnRNP G, -Sam68	NEUTRAL	0.826225	-	-
SETD2	Q9BYW2-1	c.655A>C	p.I219L	Substitution - Missense	3:47165471-47165471		no difference	+SRp30c, +YB-1	NEUTRAL	0.826225	-	-
SETD2	Q9BYW2-1	c.686T>C	p.L229S	Substitution - Missense	3:47165440-47165440	22622578	no difference	-hnRNP K	NEUTRAL	0.826225	-	-
SETD2	Q9BYW2-1	c.731T>A	p.I244K	Substitution - Missense	3:47165395-47165395		no difference	+hnRNP E1, +hnRNP E2, +hnRNP G, +Sam68	NEUTRAL	0.75204	-	-
SETD2	Q9BYW2-1	c.765G>C	p.K255N	Substitution - Missense	3:47165361-47165361		no difference	-SC35, -SRp30c, -SRp40, +DAZAP1, +hnRNP A0, +hnRNP A1, +hnRNP A2/B1, +hnRNP D, +hnRNP DL	DELETERIOUS	0.613711	-	-
SETD2	Q9BYW2-1	c.829A>G	p.I277V	Substitution - Missense	3:47165297-47165297		no difference	-DAZAP1, -hnRNP A0, -hnRNP A1, -hnRNP A2/B1, -hnRNP D, -hnRNP DL	NEUTRAL	0.826225	-	-
SETD2	Q9BYW2-1	c.1218C>A	p.H406Q	Substitution - Missense	3:47164908-47164908		3'(0.39 --> <0.30)	no difference	NEUTRAL	0.738345	-	-
SETD2	Q9BYW2-1	c.1295G>A	p.R432H	Substitution - Missense	3:47164831-47164831	23685749	no difference	+ETR-3, +Nova-1, +Nova-2, +SRp20, +YB-1, +hnRNP K	DELETERIOUS	0.505959	-	-
SETD2	Q9BYW2-1	c.1298G>C	p.R433P	Substitution - Missense	3:47164828-47164828	22895193	no difference	-MBNL1	DELETERIOUS	0.718713	-	-
SETD2	Q9BYW2-1	c.1402A>G	p.T468A	Substitution - Missense	3:47164724-47164724		no difference	+hnRNP C2, +SF2/ASF, +TIA-1, +TIAL1	NEUTRAL	0.826225	-	-
SETD2	Q9BYW2-1	c.1433C>T	p.S478F	Substitution - Missense	3:47164693-47164693		no difference	-hnRNP I (PTB)	NEUTRAL	0.631518	-	-
SETD2	Q9BYW2-1	c.1532C>A	p.S511Y	Substitution - Missense	3:47164594-47164594	22895193	no difference	-9G8, -hnRNP I (PTB), -SRp20	NEUTRAL	0.628313	-	-
SETD2	Q9BYW2-1	c.1569A>C	p.E523D	Substitution - Missense	3:47164557-47164557		no difference	-hnRNP G, +DAZAP1, +hnRNP A1, +hnRNP A2/B1, +SRp30c, +YB-1	NEUTRAL	0.826225	-	-
SETD2	Q9BYW2-1	c.1570A>C	p.N524H	Substitution - Missense	3:47164556-47164556		no difference	-hnRNP G	NEUTRAL	0.826225	-	-
SETD2	Q9BYW2-1	c.1586G>T	p.R529I	Substitution - Missense	3:47164540-47164540		no difference	+ETR-3, +hnRNP G	DELETERIOUS	0.605483	-	-
SETD2	Q9BYW2-1	c.1619G>A	p.R540Q	Substitution - Missense	3:47164507-47164507		no difference	+ZRANB2	DELETERIOUS	0.654946	-	-
SETD2	Q9BYW2-1	c.1631C>T	p.S544L	Substitution - Missense	3:47164495-47164495		no difference	-SRp20, -YB-1, +Sam68	DELETERIOUS	0.549464	-	-
SETD2	Q9BYW2-1	c.1736A>G	p.N579S	Substitution - Missense	3:47164390-47164390		no difference	-Sam68	NEUTRAL	0.826225	-	-
SETD2	Q9BYW2-1	c.1760C>G	p.S587C	Substitution - Missense	3:47164366-47164366		no difference	-hnRNP I (PTB), -HuB, -TIAL1	NEUTRAL	0.75204	-	-
SETD2	Q9BYW2-1	c.1798T>G	p.L600V	Substitution - Missense	3:47164328-47164328	24166983	5'(0.61 --> <0.30) 5'(<0.30 --> 0.92)	-HTra2beta1	NEUTRAL	0.736888	-	-
SETD2	Q9BYW2-1	c.1870T>C	p.S624P	Substitution - Missense	3:47164256-47164256		no difference	+YB-1	DELETERIOUS	0.549464	-	-
SETD2	Q9BYW2-1	c.1885A>G	p.K629E	Substitution - Missense	3:47164241-47164241	24166983	no difference	no difference	DELETERIOUS	0.635876	-	-
SETD2	Q9BYW2-1	c.1893T>A	p.D631E	Substitution - Missense	3:47164233-47164233		no difference	+hnRNP H1, +hnRNP H2, +HTra2alpha, +HTra2beta1, +SC35	NEUTRAL	0.826225	-	-
SETD2	Q9BYW2-1	c.1915G>A	p.E639K	Substitution - Missense	3:47164211-47164211		no difference	+Nova-1	DELETERIOUS	0.505959	-	-
SETD2	Q9BYW2-1	c.1939G>A	p.D647N	Substitution - Missense	3:47164187-47164187		no difference	no difference	DELETERIOUS	0.505959	-	-
SETD2	Q9BYW2-1	c.1979A>G	p.N660S	Substitution - Missense	3:47164147-47164147	23788652	no difference	-hnRNP H1, -hnRNP H2, -HTra2alpha, -HTra2beta1	NEUTRAL	0.826225	-	-
SETD2	Q9BYW2-1	c.2003C>T	p.P668L	Substitution - Missense	3:47164123-47164123		3'(0.85 --> 0.91)	-hnRNP K	DELETERIOUS	0.505959	-	-
SETD2	Q9BYW2-1	c.2093C>T	p.S698F	Substitution - Missense	3:47164033-47164033	22980975	no difference	+TIA-1, +TIAL1	DELETERIOUS	0.654946	-	-
SETD2	Q9BYW2-1	c.2158G>A	p.G720R	Substitution - Missense	3:47163968-47163968	23856246	3'(<0.30 --> 0.43)	-SRp30c, +KSRP, +Sam68	DELETERIOUS	0.505959	-	-
SETD2	Q9BYW2-1	c.2197G>C	p.D733H	Substitution - Missense	3:47163929-47163929	22722201	no difference	-HTra2alpha, -HTra2beta1, -SRp30c	DELETERIOUS	0.621275	-	-
SETD2	Q9BYW2-1	c.2275A>G	p.K759E	Substitution - Missense	3:47163851-47163851		no difference	-SLM-2	NEUTRAL	0.826225	-	-
SETD2	Q9BYW2-1	c.2279T>C	p.L760P	Substitution - Missense	3:47163847-47163847	23292937	no difference	+hnRNP K	DELETERIOUS	0.505959	-	-
SETD2	Q9BYW2-1	c.2283G>A	p.M761I	Substitution - Missense	3:47163843-47163843		no difference	no difference	NEUTRAL	0.826225	-	-
SETD2	Q9BYW2-1	c.2298G>A	p.M766I	Substitution - Missense	3:47163828-47163828	23525077	no difference	-Fox-1, -Fox-2	NEUTRAL	0.826225	-	-
SETD2	Q9BYW2-1	c.2324T>G	p.V775G	Substitution - Missense	3:47163802-47163802		5'(<0.30 --> 0.82)	+DAZAP1, +hnRNP A0, +hnRNP A1, +hnRNP A2/B1, +hnRNP D, +hnRNP DL, +KSRP, +RBM5, +ZRANB2	DELETERIOUS	0.549464	-	-
SETD2	Q9BYW2-1	c.2495A>C	p.K832T	Substitution - Missense	3:47163631-47163631		no difference	-hnRNP G	NEUTRAL	0.826225	-	-
SETD2	Q9BYW2-1	c.2528A>T	p.D843V	Substitution - Missense	3:47163598-47163598		no difference	-Nova-2, -YB-1	DELETERIOUS	0.654946	-	-
SETD2	Q9BYW2-1	c.2563A>T	p.S855C	Substitution - Missense	3:47163563-47163563		no difference	no difference	DELETERIOUS	0.505959	-	-
SETD2	Q9BYW2-1	c.2594A>G	p.N865S	Substitution - Missense	3:47163532-47163532		no difference	no difference	NEUTRAL	0.826225	-	-
SETD2	Q9BYW2-1	c.2656C>G	p.L886V	Substitution - Missense	3:47163470-47163470	23292937	no difference	-hnRNP I (PTB), +hnRNP P (TLS)	NEUTRAL	0.826225	-	-
SETD2	Q9BYW2-1	c.2672A>T	p.K891M	Substitution - Missense	3:47163454-47163454		no difference	-hnRNP A1, -hnRNP F, -hnRNP H1, -hnRNP H2, -hnRNP H3, -SF2/ASF, -SRp40	DELETERIOUS	0.505959	-	-
SETD2	Q9BYW2-1	c.2680A>G	p.S894G	Substitution - Missense	3:47163446-47163446		no difference	+ZRANB2, +SRp40	NEUTRAL	0.736888	-	-
SETD2	Q9BYW2-1	c.2693T>G	p.L898W	Substitution - Missense	3:47163433-47163433		no difference	-hnRNP I (PTB)	DELETERIOUS	0.521454	-	-
SETD2	Q9BYW2-1	c.2699G>A	p.C900Y	Substitution - Missense	3:47163427-47163427		no difference	-SRp55, +ETR-3	DELETERIOUS	0.621275	-	-
SETD2	Q9BYW2-1	c.2885C>G	p.A962G	Substitution - Missense	3:47163241-47163241	23797736	no difference	+hnRNP F, +hnRNP H1, +hnRNP H2, +hnRNP H3	NEUTRAL	0.826225	-	-
SETD2	Q9BYW2-1	c.2934A>C	p.E978D	Substitution - Missense	3:47163192-47163192		no difference	+SRp20, +YB-1	NEUTRAL	0.826225	-	-
SETD2	Q9BYW2-1	c.2947G>A	p.E983K	Substitution - Missense	3:47163179-47163179		no difference	+Sam68, +SLM-2	NEUTRAL	0.826225	-	-
SETD2	Q9BYW2-1	c.2948A>G	p.E983G	Substitution - Missense	3:47163178-47163178		no difference	no difference	DELETERIOUS	0.606973	-	-
SETD2	Q9BYW2-1	c.3002C>G	p.S1001C	Substitution - Missense	3:47163124-47163124		no difference	-hnRNP I (PTB), -HuB, +CUG-BP1, +ETR-3, +Nova-1	DELETERIOUS	0.505959	-	-
SETD2	Q9BYW2-1	c.3040G>T	p.G1014C	Substitution - Missense	3:47163086-47163086		no difference	-hnRNP P (TLS)	DELETERIOUS	0.505959	-	-
SETD2	Q9BYW2-1	c.3107A>C	p.E1036A	Substitution - Missense	3:47163019-47163019		no difference	no difference	NEUTRAL	0.826225	-	-
SETD2	Q9BYW2-1	c.3170A>T	p.D1057V	Substitution - Missense	3:47162956-47162956		no difference	no difference	DELETERIOUS	0.549464	-	-
SETD2	Q9BYW2-1	c.3197T>A	p.L1066H	Substitution - Missense	3:47162929-47162929		no difference	+YB-1	DELETERIOUS	0.869084	-	-
SETD2	Q9BYW2-1	c.3240G>A	p.M1080I	Substitution - Missense	3:47162886-47162886		3'(<0.30 --> 0.75)	+hnRNP A1, +SC35	NEUTRAL	0.826225	-	-
SETD2	Q9BYW2-1	c.3240G>T	p.M1080I	Substitution - Missense	3:47162886-47162886		no difference	no difference	NEUTRAL	0.826225	-	-
SETD2	Q9BYW2-1	c.3277A>C	p.S1093R	Substitution - Missense	3:47162849-47162849	22810696	no difference	+HTra2beta1, +ZRANB2	NEUTRAL	0.736888	-	-
SETD2	Q9BYW2-1	c.3345A>C	p.E1115D	Substitution - Missense	3:47162781-47162781	22895193	no difference	-hnRNP G	NEUTRAL	0.826225	-	-
SETD2	Q9BYW2-1	c.3361G>A	p.A1121T	Substitution - Missense	3:47162765-47162765		no difference	-hnRNP A1, -hnRNP A2/B1	NEUTRAL	0.826225	-	-
SETD2	Q9BYW2-1	c.3370G>T	p.A1124S	Substitution - Missense	3:47162756-47162756		5'(<0.30 --> 0.50)	no difference	NEUTRAL	0.826225	-	-
SETD2	Q9BYW2-1	c.3379C>G	p.Q1127E	Substitution - Missense	3:47162747-47162747		no difference	no difference	NEUTRAL	0.826225	-	-
SETD2	Q9BYW2-1	c.3414G>C	p.E1138D	Substitution - Missense	3:47162712-47162712		no difference	-hnRNP H1, -hnRNP H2, -HTra2beta1, -SC35	NEUTRAL	0.826225	-	-
SETD2	Q9BYW2-1	c.3467G>A	p.R1156H	Substitution - Missense	3:47162659-47162659		no difference	+Nova-1, +Nova-2, +YB-1	NEUTRAL	0.826225	-	-
SETD2	Q9BYW2-1	c.3535G>C	p.D1179H	Substitution - Missense	3:47162591-47162591	21720365	no difference	-hnRNP DL, +SRp20, +YB-1	DELETERIOUS	0.505959	-	-
SETD2	Q9BYW2-1	c.3571A>C	p.K1191Q	Substitution - Missense	3:47162555-47162555		no difference	+hnRNP A1, +hnRNP C1, +hnRNP C2, +HuB, +HuR	NEUTRAL	0.826225	-	-
SETD2	Q9BYW2-1	c.3617C>T	p.S1206F	Substitution - Missense	3:47162509-47162509		no difference	-hnRNP I (PTB)	NEUTRAL	0.614219	-	-
SETD2	Q9BYW2-1	c.3653A>C	p.Q1218P	Substitution - Missense	3:47162473-47162473		3'(<0.30 --> 0.32)	+SF1, +SF2/ASF	NEUTRAL	0.614219	-	-
SETD2	Q9BYW2-1	c.3682A>G	p.S1228G	Substitution - Missense	3:47162444-47162444		no difference	-SC35, +HuB, +Sam68	DELETERIOUS	0.505959	-	-
SETD2	Q9BYW2-1	c.3713C>A	p.S1238Y	Substitution - Missense	3:47162413-47162413		no difference	-hnRNP I (PTB), -TIA-1, -TIAL1	NEUTRAL	0.628313	-	-
SETD2	Q9BYW2-1	c.3726G>T	p.E1242D	Substitution - Missense	3:47162400-47162400		no difference	no difference	NEUTRAL	0.826225	-	-
SETD2	Q9BYW2-1	c.3755C>T	p.S1252L	Substitution - Missense	3:47162371-47162371		no difference	-SRp20, -YB-1, +ETR-3, +QKI, +SF1	NEUTRAL	0.826225	-	-
SETD2	Q9BYW2-1	c.3775G>T	p.G1259C	Substitution - Missense	3:47162351-47162351		no difference	-hnRNP A1	DELETERIOUS	0.605483	-	-
SETD2	Q9BYW2-1	c.3776G>T	p.G1259V	Substitution - Missense	3:47162350-47162350	22461374	no difference	+TIA-1, +TIAL1, +hnRNP A1	NEUTRAL	0.752914	-	-
SETD2	Q9BYW2-1	c.3790C>G	p.Q1264E	Substitution - Missense	3:47162336-47162336	22980975	no difference	-hnRNP I (PTB), +Nova-2	NEUTRAL	0.628313	-	-
SETD2	Q9BYW2-1	c.3806C>T	p.T1269I	Substitution - Missense	3:47162320-47162320		no difference	-SRp30c	DELETERIOUS	0.605483	-	-
SETD2	Q9BYW2-1	c.3835G>A	p.G1279R	Substitution - Missense	3:47162291-47162291		no difference	no difference	DELETERIOUS	0.718713	-	-
SETD2	Q9BYW2-1	c.3881G>A	p.G1294D	Substitution - Missense	3:47162245-47162245		no difference	-hnRNP P (TLS)	DELETERIOUS	0.505959	-	-
SETD2	Q9BYW2-1	c.3965G>A	p.R1322Q	Substitution - Missense	3:47162161-47162161	22895193	no difference	+hnRNP G, +HuB, +TIA-1, +TIAL1	NEUTRAL	0.738345	-	-
SETD2	Q9BYW2-1	c.3989C>T	p.S1330F	Substitution - Missense	3:47162137-47162137		no difference	-hnRNP K, -SC35	DELETERIOUS	0.654946	-	-
SETD2	Q9BYW2-1	c.4003C>T	p.R1335C	Substitution - Missense	3:47162123-47162123		no difference	-SRp20, -YB-1	DELETERIOUS	0.549464	-	-
SETD2	Q9BYW2-1	c.4144G>T	p.A1382S	Substitution - Missense	3:47161982-47161982		no difference	-hnRNP I (PTB), -KSRP	NEUTRAL	0.826225	-	-
SETD2	Q9BYW2-1	c.4162G>T	p.D1388Y	Substitution - Missense	3:47161964-47161964	22810696	no difference	+TIA-1, +TIAL1	DELETERIOUS	0.635876	-	-
SETD2	Q9BYW2-1	c.4177T>G	p.L1393V	Substitution - Missense	3:47161949-47161949		no difference	-hnRNP A1	NEUTRAL	0.826225	-	-
SETD2	Q9BYW2-1	c.4179A>C	p.L1393F	Substitution - Missense	3:47161947-47161947		no difference	-hnRNP A1, +QKI, +Sam68, +SF1	NEUTRAL	0.826225	-	-
SETD2	Q9BYW2-1	c.4214A>C	p.K1405T	Substitution - Missense	3:47161912-47161912		no difference	-DAZAP1, -FMRP, -hnRNP A1, -hnRNP D, -hnRNP E1, -hnRNP K, -hnRNP P (TLS), -hnRNP Q, -hnRNP U, -HuD, -RBM5, -Sam68, +hnRNP G	DELETERIOUS	0.635876	-	-
SETD2	Q9BYW2-1	c.4220G>T	p.R1407M	Substitution - Missense	3:47161906-47161906		no difference	-hnRNP H1, -hnRNP H2, -SC35, -SRp30c, -SRp40, +SF2/ASF	DELETERIOUS	0.643517	-	-
SETD2	Q9BYW2-1	c.4273A>C	p.K1425Q	Substitution - Missense	3:47161853-47161853		no difference	-hnRNP H1, -hnRNP H2, -HTra2alpha, -HTra2beta1, -SRp38	DELETERIOUS	0.505959	-	-
SETD2	Q9BYW2-1	c.4291G>A	p.V1431I	Substitution - Missense	3:47161835-47161835		5'(0.30 --> <0.30)	-ZRANB2	NEUTRAL	0.826225	-	-
SETD2	Q9BYW2-1	c.4336G>T	p.G1446W	Substitution - Missense	3:47161790-47161790		no difference	-hnRNP F, -hnRNP H1, -hnRNP H2, -hnRNP H3, -KSRP	DELETERIOUS	0.643517	-	-
SETD2	Q9BYW2-1	c.4409C>T	p.P1470L	Substitution - Missense	3:47161717-47161717	22397650	no difference	-MBNL1	NEUTRAL	0.602564	-	-
SETD2	Q9BYW2-1	c.4417T>G	p.F1473V	Substitution - Missense	3:47161709-47161709		no difference	-hnRNP I (PTB), -TIA-1, -TIAL1, +Sam68	NEUTRAL	0.602564	-	-
SETD2	Q9BYW2-1	c.4487G>A	p.R1496Q	Substitution - Missense	3:47158212-47158212		no difference	+SRp40	NEUTRAL	0.738345	-	-
SETD2	Q9BYW2-1	c.4495T>C	p.C1499R	Substitution - Missense	3:47158204-47158204	22397650	no difference	-ETR-3	DELETERIOUS	0.869084	-	-
SETD2	Q9BYW2-1	c.4496G>A	p.C1499Y	Substitution - Missense	3:47158203-47158203		5'(0.93 --> <0.30)	-ETR-3	DELETERIOUS	0.869084	-	-
SETD2	H7BXT4	c.2992T>G	p.C998G	Substitution - Missense	3:47158198-47158198	18772396	5'(0.93 --> <0.30)	+hnRNP C2, +hnRNP F, +hnRNP H1, +hnRNP H2, +hnRNP H3, +SF2/ASF	Mismatch between AA type and related AA position
SETD2	Q9BYW2-1	c.4501T>C	p.C1501R	Substitution - Missense	3:47158198-47158198		5'(0.93 --> <0.30)	no difference	DELETERIOUS	0.869084	-	-
SETD2	Q9BYW2-1	c.4502G>C	p.C1501S	Substitution - Missense	3:47158197-47158197		no difference	no difference	DELETERIOUS	0.718713	-	-
SETD2	Q9BYW2-1	c.4502G>A	p.C1501Y	Substitution - Missense	3:47158197-47158197		no difference	no difference	DELETERIOUS	0.718713	-	-
SETD2	Q9BYW2-1	c.4508C>T	p.P1503L	Substitution - Missense	3:47158191-47158191	24121792	no difference	-RBM4, -SRp40, -YB-1	NEUTRAL	0.826225	-	-
SETD2	Q9BYW2-1	c.4526G>C	p.R1509T	Substitution - Missense	3:47158173-47158173		no difference	+SRp40	NEUTRAL	0.738345	-	-
SETD2	Q9BYW2-1	c.4547G>T	p.C1516F	Substitution - Missense	3:47158152-47158152		no difference	-Fox-1, -hnRNP H1, -hnRNP H2, -hnRNP H3, +CUG-BP1, +Nova-1, +SRp55, +TDP43	DELETERIOUS	0.755661	-	-
SETD2	Q9BYW2-1	c.4547G>C	p.C1516S	Substitution - Missense	3:47158152-47158152		no difference	-ETR-3, -Fox-1, -hnRNP H1, -hnRNP H2, -hnRNP H3, +HuB, +KSRP	DELETERIOUS	0.605483	-	-
SETD2	Q9BYW2-1	c.4547G>A	p.C1516Y	Substitution - Missense	3:47158152-47158152		no difference	-ETR-3, -Fox-1, -hnRNP H1, -hnRNP H2, -hnRNP H3, +SRp20, +SRp40, +YB-1	DELETERIOUS	0.869084	-	-
SETD2	Q9BYW2-1	c.4550G>T	p.G1517V	Substitution - Missense	3:47158149-47158149		no difference	-hnRNP F, -hnRNP H1, -hnRNP H2, -hnRNP H3, +KSRP, +ZRANB2	DELETERIOUS	0.606973	-	-
SETD2	Q9BYW2-1	c.4567C>T	p.R1523C	Substitution - Missense	3:47158132-47158132	22810696	no difference	no difference	DELETERIOUS	0.869084	-	-
SETD2	Q9BYW2-1	c.4568G>A	p.R1523H	Substitution - Missense	3:47158131-47158131		no difference	+hnRNP I (PTB), +Nova-1, +Nova-2, +SRp20, +YB-1	DELETERIOUS	0.606973	-	-
SETD2	Q9BYW2-1	c.4584A>T	p.E1528D	Substitution - Missense	3:47158115-47158115		no difference	no difference	DELETERIOUS	0.718713	-	-
SETD2	Q9BYW2-1	c.4585T>C	p.C1529R	Substitution - Missense	3:47158114-47158114	23788652	no difference	+hnRNP K	DELETERIOUS	0.869084	-	-
SETD2	Q9BYW2-1	c.4618T>C	p.S1540P	Substitution - Missense	3:47155463-47155463		no difference	-ETR-3	NEUTRAL	0.628313	-	-
SETD2	Q9BYW2-1	c.4621A>C	p.N1541H	Substitution - Missense	3:47155460-47155460		3'(0.43 --> 0.85)	+hnRNP K	DELETERIOUS	0.869084	-	-
SETD2	Q9BYW2-1	c.4622A>G	p.N1541S	Substitution - Missense	3:47155459-47155459		3'(0.43 --> <0.30)	+SC35, +YB-1	DELETERIOUS	0.755661	-	-
SETD2	H7BXT4	c.3152T>G	p.V1051G	Substitution - Missense	3:47155420-47155420	20054297	no difference	+hnRNP C2, +SF2/ASF, +SRp30c	Mismatch between AA type and related AA position
SETD2	Q9BYW2-1	c.4661T>C	p.V1554A	Substitution - Missense	3:47155420-47155420		no difference	no difference	NEUTRAL	0.631518	-	-
SETD2	Q9BYW2-1	c.4679A>G	p.K1560R	Substitution - Missense	3:47155402-47155402		no difference	-HTra2alpha, -HTra2beta1, -SRp38, +MBNL1	NEUTRAL	0.826225	-	-
SETD2	Q9BYW2-1	c.4687G>A	p.G1563S	Substitution - Missense	3:47155394-47155394	22842228	no difference	-hnRNP F, -hnRNP H1, -hnRNP H2, -hnRNP H3	DELETERIOUS	0.505959	-	-
SETD2	Q9BYW2-1	c.4687G>C	p.G1563R	Substitution - Missense	3:47155394-47155394		no difference	-hnRNP F, -hnRNP H1, -hnRNP H2, -hnRNP H3	DELETERIOUS	0.869084	-	-
SETD2	Q9BYW2-1	c.4727T>G	p.V1576G	Substitution - Missense	3:47147599-47147599	23292937	no difference	no difference	DELETERIOUS	0.869084	-	-
SETD2	Q9BYW2-1	c.4753G>A	p.D1585N	Substitution - Missense	3:47147573-47147573		5'(0.63 --> 0.54)	-SRp20, -YB-1	NEUTRAL	0.75204	-	-
SETD2	Q9BYW2-1	c.4775G>A	p.R1592Q	Substitution - Missense	3:47147551-47147551		no difference	-QKI	DELETERIOUS	0.869084	-	-
SETD2	Q9BYW2-1	c.4807C>T	p.H1603Y	Substitution - Missense	3:47147519-47147519	22842228	no difference	+KSRP, +Sam68	NEUTRAL	0.602564	-	-
SETD2	Q9BYW2-1	c.4830G>T	p.K1610N	Substitution - Missense	3:47147496-47147496		no difference	-hnRNP H1, -hnRNP H2, -HTra2alpha, -HTra2beta1, +SRp30c	NEUTRAL	0.736888	-	-
SETD2	Q9BYW2-1	c.4844T>C	p.I1615T	Substitution - Missense	3:47144909-47144909		3'(0.90 --> 0.94)	no difference	DELETERIOUS	0.606973	-	-
SETD2	Q9BYW2-1	c.4846G>A	p.D1616N	Substitution - Missense	3:47144907-47144907	22461374	no difference	no difference	DELETERIOUS	0.869084	-	-
SETD2	Q9BYW2-1	c.4846G>T	p.D1616Y	Substitution - Missense	3:47144907-47144907		no difference	no difference	DELETERIOUS	0.869084	-	-
SETD2	Q9BYW2-1	c.4847A>G	p.D1616G	Substitution - Missense	3:47144906-47144906		3'(<0.30 --> 0.30)	-MBNL1, +hnRNP G, +hnRNP K, +SRp20, +YB-1	DELETERIOUS	0.869084	-	-
SETD2	Q9BYW2-1	c.4849G>C	p.A1617P	Substitution - Missense	3:47144904-47144904	23797736	no difference	-MBNL1, +9G8, +HTra2beta1, +Nova-1, +Nova-2	DELETERIOUS	0.505959	-	-
SETD2	Q9BYW2-1	c.4858A>C	p.K1620Q	Substitution - Missense	3:47144895-47144895	23856246	no difference	-hnRNP G, -SRp40, +hnRNP H1, +hnRNP H2, +HTra2alpha, +HTra2beta1, +SRp38	NEUTRAL	0.653073	-	-
SETD2	H7BXT4	c.3352G>A	p.G1118R	Substitution - Missense	3:47144892-47144892	22683710	no difference	-SRp30c, -SRp40	Mismatch between AA type and related AA position
SETD2	Q9BYW2-1	c.4865A>T	p.N1622I	Substitution - Missense	3:47144888-47144888		no difference	+HuB	DELETERIOUS	0.869084	-	-
SETD2	Q9BYW2-1	c.4871C>T	p.S1624F	Substitution - Missense	3:47144882-47144882		no difference	+HuB, +TIA-1, +TIAL1	DELETERIOUS	0.605483	-	-
SETD2	Q9BYW2-1	c.4873C>T	p.R1625C	Substitution - Missense	3:47144880-47144880		no difference	+ETR-3, +nPTB	DELETERIOUS	0.869084	-	-
SETD2	Q9BYW2-1	c.4874G>A	p.R1625H	Substitution - Missense	3:47144879-47144879		no difference	no difference	DELETERIOUS	0.755661	-	-
SETD2	Q9BYW2-1	c.4874G>T	p.R1625L	Substitution - Missense	3:47144879-47144879		no difference	-HuB	DELETERIOUS	0.869084	-	-
SETD2	Q9BYW2-1	c.4880T>G	p.M1627R	Substitution - Missense	3:47144873-47144873		3'(<0.30 --> 0.72)	+SRp30c, +HTra2beta1	DELETERIOUS	0.718713	-	-
SETD2	Q9BYW2-1	c.4885C>T	p.H1629Y	Substitution - Missense	3:47144868-47144868	24166983	no difference	-Nova-2	DELETERIOUS	0.605483	-	-
SETD2	Q9BYW2-1	c.4886A>G	p.H1629R	Substitution - Missense	3:47144867-47144867		no difference	-Nova-2, +hnRNP G	DELETERIOUS	0.869084	-	-
SETD2	Q9BYW2-1	c.4887C>A	p.H1629Q	Substitution - Missense	3:47144866-47144866	24166983	no difference	-Nova-2, -SRp40	DELETERIOUS	0.869084	-	-
SETD2	Q9BYW2-1	c.4891T>C	p.C1631R	Substitution - Missense	3:47144862-47144862		no difference	no difference	DELETERIOUS	0.869084	-	-
SETD2	Q9BYW2-1	c.4892G>A	p.C1631Y	Substitution - Missense	3:47144861-47144861		no difference	+SRp40	DELETERIOUS	0.869084	-	-
SETD2	Q9BYW2-1	c.4912C>A	p.Q1638K	Substitution - Missense	3:47144841-47144841		no difference	-hnRNP K	NEUTRAL	0.653073	-	-
SETD2	Q9BYW2-1	c.4918T>A	p.W1640R	Substitution - Missense	3:47143045-47143045		no difference	+hnRNP H1, +hnRNP H2, +SF2/ASF, +SRp40	DELETERIOUS	0.869084	-	-
SETD2	Q9BYW2-1	c.4920G>T	p.W1640C	Substitution - Missense	3:47143043-47143043		no difference	-SRp30c	DELETERIOUS	0.869084	-	-
SETD2	Q9BYW2-1	c.4931G>A	p.G1644E	Substitution - Missense	3:47143032-47143032		no difference	-SRp30c, +hnRNP F, +hnRNP H1, +hnRNP H2, +hnRNP H3, +RBM25, +SRp40	NEUTRAL	0.653073	-	-
SETD2	Q9BYW2-1	c.4948T>G	p.F1650V	Substitution - Missense	3:47143015-47143015		no difference	-hnRNP C1, -hnRNP C2, -HuR, -KSRP, -Sam68, +hnRNP I (PTB), +HuB, +TIA-1, +TIAL1	DELETERIOUS	0.521454	-	-
SETD2	Q9BYW2-1	c.4949T>C	p.F1650S	Substitution - Missense	3:47143014-47143014		no difference	-hnRNP C1, -hnRNP C2, -HuR, -Sam68, +SRp40	DELETERIOUS	0.869084	-	-
SETD2	Q9BYW2-1	c.4955C>A	p.T1652N	Substitution - Missense	3:47143008-47143008	23770606	no difference	-Sam68, -SRp30c	DELETERIOUS	0.505959	-	-
SETD2	Q9BYW2-1	c.4969C>T	p.P1657S	Substitution - Missense	3:47142994-47142994		no difference	+9G8, +hnRNP I (PTB), +hnRNP A1, +hnRNP DL, +HuB, +KSRP, +TIA-1, +TIAL1	NEUTRAL	0.826225	-	-
SETD2	Q9BYW2-1	c.4973C>T	p.S1658L	Substitution - Missense	3:47142990-47142990		3'(0.52 --> 0.56)	-Nova-1	NEUTRAL	0.653073	-	-
SETD2	Q9BYW2-1	c.4976G>T	p.G1659V	Substitution - Missense	3:47142987-47142987	21720365	3'(0.52 --> <0.30) 3'(<0.30 --> 0.51)	no difference	DELETERIOUS	0.869084	-	-
SETD2	Q9BYW2-1	c.4976G>A	p.G1659D	Substitution - Missense	3:47142987-47142987		3'(0.52 --> <0.30)	no difference	NEUTRAL	0.631518	-	-
SETD2	Q9BYW2-1	c.4994A>T	p.D1665V	Substitution - Missense	3:47142969-47142969		no difference	no difference	DELETERIOUS	0.869084	-	-
SETD2	Q9BYW2-1	c.4996T>C	p.Y1666H	Substitution - Missense	3:47142967-47142967		no difference	+SRp20, +YB-1	DELETERIOUS	0.869084	-	-
SETD2	Q9BYW2-1	c.4997A>G	p.Y1666C	Substitution - Missense	3:47142966-47142966	23292937	no difference	+Fox-1, +Fox-2	DELETERIOUS	0.869084	-	-
SETD2	Q9BYW2-1	c.5004C>G	p.F1668L	Substitution - Missense	3:47142959-47142959		no difference	+SRp30c	NEUTRAL	0.653073	-	-
SETD2	H7BXT4	c.3545G>T	p.C1182F	Substitution - Missense	3:47139533-47139533	20054297	no difference	-MBNL1	Mismatch between AA type and related AA position
SETD2	Q9BYW2-1	c.5093G>C	p.R1698T	Substitution - Missense	3:47139494-47139494	23525077	no difference	+Nova-2, +SF2/ASF, +SRp40	NEUTRAL	0.736888	-	-
SETD2	Q9BYW2-1	c.5096C>T	p.A1699V	Substitution - Missense	3:47139491-47139491	21720365	no difference	-SRp30c, -SRp40	NEUTRAL	0.628313	-	-
SETD2	Q9BYW2-1	c.5128C>T	p.R1710C	Substitution - Missense	3:47139459-47139459		no difference	+hnRNP H2	DELETERIOUS	0.869084	-	-
SETD2	Q9BYW2-1	c.5137G>T	p.D1713Y	Substitution - Missense	3:47139450-47139450		5'(0.91 --> 0.95)	-hnRNP C2, -HTra2beta1, -PSF, -SF2/ASF, -SRp30c	DELETERIOUS	0.621275	-	-
SETD2	Q9BYW2-1	c.5144T>G	p.V1715G	Substitution - Missense	3:47129736-47129736		5'(0.43 --> <0.30) 3'(0.96 --> 0.89)	-SRp30c	NEUTRAL	0.826225	-	-
SETD2	Q9BYW2-1	c.5189C>T	p.S1730F	Substitution - Missense	3:47129691-47129691		no difference	-nPTB	NEUTRAL	0.826225	-	-
SETD2	Q9BYW2-1	c.5209A>G	p.S1737G	Substitution - Missense	3:47129671-47129671		no difference	no difference	NEUTRAL	0.826225	-	-
SETD2	Q9BYW2-1	c.5233A>G	p.I1745V	Substitution - Missense	3:47129647-47129647		5'(0.48 --> <0.30)	+hnRNP A1, +hnRNP D, +hnRNP E1, +hnRNP E2, +hnRNP H1, +hnRNP H2, +HTra2alpha, +HTra2beta1	NEUTRAL	0.826225	-	-
SETD2	Q9BYW2-1	c.5266G>A	p.E1756K	Substitution - Missense	3:47129614-47129614		no difference	-SRp40	NEUTRAL	0.826225	-	-
SETD2	Q9BYW2-1	c.5304G>T	p.K1768N	Substitution - Missense	3:47127778-47127778		no difference	no difference	NEUTRAL	0.826225	-	-
SETD2	Q9BYW2-1	c.5318G>A	p.R1773H	Substitution - Missense	3:47127764-47127764		no difference	+SRp20, +YB-1	NEUTRAL	0.752914	-	-
SETD2	Q9BYW2-1	c.5318G>T	p.R1773L	Substitution - Missense	3:47127764-47127764		no difference	+Nova-1	NEUTRAL	0.75204	-	-
SETD2	Q9BYW2-1	c.5321A>G	p.H1774R	Substitution - Missense	3:47127761-47127761		no difference	no difference	NEUTRAL	0.625291	-	-
SETD2	Q9BYW2-1	c.5399T>A	p.I1800N	Substitution - Missense	3:47125871-47125871	21720365	3'(0.44 --> <0.30)	no difference	DELETERIOUS	0.654946	-	-
SETD2	Q9BYW2-1	c.5401A>G	p.I1801V	Substitution - Missense	3:47125869-47125869		3'(0.44 --> 0.59)	no difference	NEUTRAL	0.736888	-	-
SETD2	Q9BYW2-1	c.5445G>T	p.L1815F	Substitution - Missense	3:47125825-47125825	22975805	no difference	-hnRNP A1, -hnRNP F, -hnRNP H1, -hnRNP H2, -hnRNP H3, -SC35, +ETR-3	NEUTRAL	0.602564	-	-
SETD2	Q9BYW2-1	c.5477G>A	p.R1826H	Substitution - Missense	3:47125793-47125793		no difference	-MBNL1, +ZRANB2	NEUTRAL	0.631518	-	-
SETD2	Q9BYW2-1	c.5479T>C	p.W1827R	Substitution - Missense	3:47125791-47125791		no difference	-MBNL1	DELETERIOUS	0.606973	-	-
SETD2	Q9BYW2-1	c.5482T>C	p.S1828P	Substitution - Missense	3:47125788-47125788		no difference	no difference	DELETERIOUS	0.718713	-	-
SETD2	Q9BYW2-1	c.5492A>G	p.K1831R	Substitution - Missense	3:47125778-47125778		3'(<0.30 --> 0.33)	-hnRNP G	NEUTRAL	0.826225	-	-
SETD2	Q9BYW2-1	c.5546C>T	p.S1849L	Substitution - Missense	3:47125724-47125724		no difference	-ETR-3, -SRp20, +hnRNP K	NEUTRAL	0.628313	-	-
SETD2	Q9BYW2-1	c.5564T>C	p.L1855P	Substitution - Missense	3:47125706-47125706	22895193	no difference	-9G8, -HTra2beta1	NEUTRAL	0.602564	-	-
SETD2	Q9BYW2-1	c.5606A>T	p.D1869V	Substitution - Missense	3:47125664-47125664		no difference	no difference	DELETERIOUS	0.605483	-	-
SETD2	Q9BYW2-1	c.5681C>T	p.S1894F	Substitution - Missense	3:47125589-47125589	21984974	no difference	+TIA-1, +TIAL1, +hnRNP H2	DELETERIOUS	0.654946	-	-
SETD2	Q9BYW2-1	c.5789C>A	p.P1930Q	Substitution - Missense	3:47125481-47125481		no difference	-hnRNP K, +hnRNP A1	NEUTRAL	0.738345	-	-
SETD2	Q9BYW2-1	c.5858A>T	p.E1953V	Substitution - Missense	3:47125412-47125412		no difference	-SF2/ASF	NEUTRAL	0.602564	-	-
SETD2	Q9BYW2-1	c.5885C>T	p.P1962L	Substitution - Missense	3:47125385-47125385		no difference	-hnRNP K	NEUTRAL	0.826225	-	-
SETD2	Q9BYW2-1	c.5935C>T	p.P1979S	Substitution - Missense	3:47125335-47125335		no difference	-hnRNP H2, -SRp40	NEUTRAL	0.602564	-	-
SETD2	Q9BYW2-1	c.5936C>T	p.P1979L	Substitution - Missense	3:47125334-47125334		no difference	-Nova-2, -SRp20, -SRp40, -YB-1, +CUG-BP1, +ETR-3, +hnRNP A1	DELETERIOUS	0.505959	-	-
SETD2	Q9BYW2-1	c.5981G>A	p.R1994K	Substitution - Missense	3:47125289-47125289		no difference	-hnRNP H1, -hnRNP H2, -SC35, -SRp30c, -SRp40	NEUTRAL	0.752914	-	-
SETD2	Q9BYW2-1	c.5982G>C	p.R1994S	Substitution - Missense	3:47125288-47125288		no difference	-hnRNP H1, -hnRNP H2, +Sam68	DELETERIOUS	0.549464	-	-
SETD2	Q9BYW2-1	c.6019G>T	p.D2007Y	Substitution - Missense	3:47125251-47125251		no difference	no difference	DELETERIOUS	0.549464	-	-
SETD2	Q9BYW2-1	c.6035T>G	p.L2012R	Substitution - Missense	3:47125235-47125235		no difference	no difference	DELETERIOUS	0.755661	-	-
SETD2	Q9BYW2-1	c.6046T>C	p.W2016R	Substitution - Missense	3:47125224-47125224		no difference	+ETR-3	DELETERIOUS	0.718713	-	-
SETD2	Q9BYW2-1	c.6048G>T	p.W2016C	Substitution - Missense	3:47125222-47125222	22975805	no difference	-SF2/ASF	DELETERIOUS	0.755661	-	-
SETD2	Q9BYW2-1	c.6071G>A	p.R2024Q	Substitution - Missense	3:47108598-47108598		5'(0.78 --> 0.72)	+hnRNP E1, +hnRNP E2, +hnRNP G	DELETERIOUS	0.605483	-	-
SETD2	Q9BYW2-1	c.6213T>A	p.N2071K	Substitution - Missense	3:47103733-47103733		no difference	-hnRNP G, -Sam68, -SLM-2, +hnRNP A1	NEUTRAL	0.826225	-	-
SETD2	Q9BYW2-1	c.6230G>A	p.R2077Q	Substitution - Missense	3:47103716-47103716		no difference	-HTra2beta1, +hnRNP I (PTB)	DELETERIOUS	0.505959	-	-
SETD2	Q9BYW2-1	c.6245C>T	p.S2082L	Substitution - Missense	3:47103701-47103701	22980975	no difference	-YB-1	NEUTRAL	0.625291	-	-
SETD2	Q9BYW2-1	c.6284C>T	p.P2095L	Substitution - Missense	3:47103662-47103662	22842228	no difference	no difference	NEUTRAL	0.653073	-	-
SETD2	Q9BYW2-1	c.6326G>A	p.R2109Q	Substitution - Missense	3:47098948-47098948		5'(0.42 --> <0.30)	-HTra2beta1	NEUTRAL	0.602564	-	-
SETD2	Q9BYW2-1	c.6365G>A	p.R2122Q	Substitution - Missense	3:47098909-47098909		no difference	-SF2/ASF, -SRp55	DELETERIOUS	0.505959	-	-
SETD2	Q9BYW2-1	c.6368A>G	p.K2123R	Substitution - Missense	3:47098906-47098906	22622578	no difference	+SF2/ASF, +SRp30c, +ZRANB2, +SC35	NEUTRAL	0.631518	-	-
SETD2	Q9BYW2-1	c.6394C>T	p.R2132W	Substitution - Missense	3:47098880-47098880		no difference	-HTra2beta1, -Nova-1, -Nova-2, -SRp40	DELETERIOUS	0.549464	-	-
SETD2	Q9BYW2-1	c.6526T>C	p.Y2176H	Substitution - Missense	3:47098748-47098748		3'(0.60 --> 0.64)	-ETR-3	DELETERIOUS	0.718713	-	-
SETD2	Q9BYW2-1	c.6575C>A	p.P2192H	Substitution - Missense	3:47098699-47098699		no difference	-YB-1	NEUTRAL	0.628313	-	-
SETD2	Q9BYW2-1	c.6589G>C	p.V2197L	Substitution - Missense	3:47098685-47098685		no difference	-ETR-3, +hnRNP A1	NEUTRAL	0.826225	-	-
SETD2	Q9BYW2-1	c.6619C>G	p.Q2207E	Substitution - Missense	3:47098655-47098655	23525077	no difference	-MBNL1, +hnRNP F, +hnRNP H1, +hnRNP H2, +hnRNP H3	NEUTRAL	0.683659	-	-
SETD2	Q9BYW2-1	c.6686T>G	p.V2229G	Substitution - Missense	3:47098588-47098588	24166983	no difference	-ETR-3	NEUTRAL	0.736888	-	-
SETD2	Q9BYW2-1	c.6713C>T	p.S2238F	Substitution - Missense	3:47098561-47098561	24265154	5'(0.33 --> <0.30)	+HuB, +TIA-1, +TIAL1	DELETERIOUS	0.605483	-	-
SETD2	Q9BYW2-1	c.6751G>C	p.D2251H	Substitution - Missense	3:47098523-47098523		no difference	-SRp30c	DELETERIOUS	0.549464	-	-
SETD2	Q9BYW2-1	c.6863C>T	p.P2288L	Substitution - Missense	3:47098411-47098411	22810696	no difference	+hnRNP I (PTB), +nPTB	DELETERIOUS	0.521454	-	-
SETD2	Q9BYW2-1	c.6865G>T	p.A2289S	Substitution - Missense	3:47098409-47098409	23797736	3'(<0.30 --> 0.47)	+SRp20	NEUTRAL	0.625291	-	-
SETD2	Q9BYW2-1	c.6866C>G	p.A2289G	Substitution - Missense	3:47098408-47098408	23797736	no difference	+SRp30c	DELETERIOUS	0.505959	-	-
SETD2	Q9BYW2-1	c.6885A>G	p.I2295M	Substitution - Missense	3:47098389-47098389	23292937	no difference	no difference	NEUTRAL	0.736888	-	-
SETD2	Q9BYW2-1	c.6913G>T	p.V2305F	Substitution - Missense	3:47098361-47098361		no difference	+hnRNP K	DELETERIOUS	0.505959	-	-
SETD2	Q9BYW2-1	c.6971C>T	p.A2324V	Substitution - Missense	3:47088104-47088104	22797305	no difference	-hnRNP K, -MBNL1, -SF2/ASF, +hnRNP DL, +SRp40	NEUTRAL	0.738345	-	-
SETD2	Q9BYW2-1	c.7018C>T	p.H2340Y	Substitution - Missense	3:47088057-47088057	22980975	no difference	-SRp20, -YB-1	DELETERIOUS	0.605483	-	-
SETD2	Q9BYW2-1	c.7031T>C	p.V2344A	Substitution - Missense	3:47088044-47088044		no difference	+SRp30c	NEUTRAL	0.826225	-	-
SETD2	Q9BYW2-1	c.7046C>G	p.A2349G	Substitution - Missense	3:47088029-47088029		no difference	+Fox-1, +Fox-2, +hnRNP DL, +SRp40	NEUTRAL	0.738345	-	-
SETD2	Q9BYW2-1	c.7060A>G	p.T2354A	Substitution - Missense	3:47088015-47088015	22461374	no difference	-SRp20, +QKI	NEUTRAL	0.712788	-	-
SETD2	Q9BYW2-1	c.7084C>G	p.Q2362E	Substitution - Missense	3:47087991-47087991		no difference	-SC35	NEUTRAL	0.826225	-	-
SETD2	Q9BYW2-1	c.7108G>T	p.V2370F	Substitution - Missense	3:47084181-47084181		no difference	+TIA-1, +TIAL1, +ETR-3, +Nova-1	NEUTRAL	0.631518	-	-
SETD2	Q9BYW2-1	c.7130A>G	p.D2377G	Substitution - Missense	3:47084159-47084159	22980975	no difference	-SRp20, -SRp30c	DELETERIOUS	0.505959	-	-
SETD2	Q9BYW2-1	c.7138C>G	p.P2380A	Substitution - Missense	3:47084151-47084151		no difference	-SC35	NEUTRAL	0.631518	-	-
SETD2	Q9BYW2-1	c.7246C>G	p.Q2416E	Substitution - Missense	3:47079260-47079260	22980975	3'(0.74 --> 0.82)	+hnRNP A1	NEUTRAL	0.628313	-	-
SETD2	Q9BYW2-1	c.7261A>G	p.T2421A	Substitution - Missense	3:47079245-47079245	23292937	no difference	+MBNL1, +hnRNP A1	NEUTRAL	0.826225	-	-
SETD2	Q9BYW2-1	c.7274C>T	p.P2425L	Substitution - Missense	3:47079232-47079232		no difference	-hnRNP K	NEUTRAL	0.826225	-	-
SETD2	Q9BYW2-1	c.7294G>A	p.E2432K	Substitution - Missense	3:47079212-47079212	22980975	no difference	no difference	NEUTRAL	0.826225	-	-
SETD2	Q9BYW2-1	c.7337A>T	p.E2446V	Substitution - Missense	3:47079169-47079169	22975805	no difference	-Sam68	DELETERIOUS	0.505959	-	-
SETD2	Q9BYW2-1	c.7355C>T	p.S2452L	Substitution - Missense	3:47061326-47061326		no difference	no difference	NEUTRAL	0.631518	-	-
SETD2	Q9BYW2-1	c.7388C>A	p.S2463Y	Substitution - Missense	3:47061293-47061293		no difference	no difference	DELETERIOUS	0.521454	-	-
SETD2	Q9BYW2-1	c.7414G>A	p.E2472K	Substitution - Missense	3:47061267-47061267		no difference	-hnRNP H1, -hnRNP H2, -HTra2alpha, -HTra2beta1, -SC35, -SRp38, -SRp54	DELETERIOUS	0.505959	-	-
SETD2	Q9BYW2-1	c.7469G>A	p.R2490Q	Substitution - Missense	3:47059192-47059192		no difference	no difference	DELETERIOUS	0.549464	-	-
SETD2	Q9BYW2-1	c.7484A>C	p.K2495T	Substitution - Missense	3:47059177-47059177		no difference	+SF2/ASF	NEUTRAL	0.653073	-	-
SETD2	Q9BYW2-1	c.7496T>G	p.I2499S	Substitution - Missense	3:47059165-47059165	23797736	no difference	+SC35, +SRp54	DELETERIOUS	0.605483	-	-
SETD2	Q9BYW2-1	c.7529G>A	p.R2510H	Substitution - Missense	3:47059132-47059132		no difference	no difference	DELETERIOUS	0.605483	-	-
SETD2	Q9BYW2-1	c.7529G>C	p.R2510P	Substitution - Missense	3:47059132-47059132		no difference	+hnRNP K	DELETERIOUS	0.869084	-	-
SETD2	Q9BYW2-1	c.7538C>T	p.T2513I	Substitution - Missense	3:47058740-47058740		3'(0.38 --> <0.30)	+SRp20	DELETERIOUS	0.718713	-	-
SETD2	Q9BYW2-1	c.7567T>C	p.Y2523H	Substitution - Missense	3:47058711-47058711		5'(0.66 --> 0.80)	+SRp30c	NEUTRAL	0.74796	-	-
SETD2	Q9BYW2-1	c.7624G>A	p.E2542K	Substitution - Missense	3:47058654-47058654		no difference	-SRp30c, +hnRNP A1, +hnRNP D, +hnRNP D0, +hnRNP E1, +hnRNP E2, +HuB	NEUTRAL	0.625291	-	-
SETD2	Q9BYW2-1	c.7624G>C	p.E2542Q	Substitution - Missense	3:47058654-47058654		no difference	-hnRNP H1, -hnRNP H2, +HTra2alpha, +HTra2beta1, +SRp54	DELETERIOUS	0.635876	-	-
SETD2	Q9BYW2-1	c.7654G>A	p.G2552R	Substitution - Missense	3:47058624-47058624	23856246	no difference	-SC35, -TIAL1	DELETERIOUS	0.869084	-	-
SETD2	Q9BYW2-1	c.201G>A	p.Ala50Thr	Substitution - Missense	47165978		no difference	-ETR-3, -MBNL1	DELETERIOUS	0.505959	-	-
SETD2	Q9BYW2-1	c.553C>T	p.Pro167Leu	Substitution - Missense	47165626		no difference	-YB-1, +MBNL1	NEUTRAL	0.826225	-	-
SETD2	Q9BYW2-1	c.610C>T	p.Pro186Leu	Substitution - Missense	47165569		no difference	-YB-1, +MBNL1	DELETERIOUS	0.505959	-	-
SETD2	Q9BYW2-1	c.631C>T	p.Pro193Leu	Substitution - Missense	47165548		no difference	-YB-1, +hnRNP H1, +hnRNP H2	DELETERIOUS	0.505959	-	-
SETD2	Q9BYW2-1	c.1120C>G	p.Ala356Gly	Substitution - Missense	47165059		no difference	-Nova-1, -Nova-2, -YB-1	NEUTRAL	0.738345	-	-
SETD2	Q9BYW2-1	c.1258G>A	p.Arg402Gln	Substitution - Missense	47164921		no difference	-SRp30c	DELETERIOUS	0.505959	-	-
SETD2	Q9BYW2-1	c.1465G>A	p.Arg471Lys	Substitution - Missense	47164714		no difference	no difference	NEUTRAL	0.631518	-	-
SETD2	Q9BYW2-1	c.1675G>A	p.Arg541Gln	Substitution - Missense	47164504		no difference	no difference	DELETERIOUS	0.606973	-	-
SETD2	Q9BYW2-1	c.1759T>G	p.Phe569Cys	Substitution - Missense	47164420		no difference	-DAZAP1, -hnRNP A0, -hnRNP A1, -hnRNP A2/B1, -hnRNP C, -hnRNP D, -hnRNP DL, -HuB, -HuR, -Sam68, -TIA-1, -TIAL1	DELETERIOUS	0.549464	-	-
SETD2	Q9BYW2-1	c.1828C>A	p.Thr592Lys	Substitution - Missense	47164351		no difference	-SRp40, -YB-1	NEUTRAL	0.625291	-	-
SETD2	Q9BYW2-1	c.2208A>G	p.Asn719Asp	Substitution - Missense	47163971		no difference	-hnRNP G	NEUTRAL	0.602564	-	-
SETD2	Q9BYW2-1	c.2304C>A	p.Pro751Thr	Substitution - Missense	47163875		no difference	-DAZAP1, -hnRNP A1, -hnRNP A2/B1, -YB-1, +SRp40	NEUTRAL	0.826225	-	-
SETD2	Q9BYW2-1	c.2355G>C	p.Val768Leu	Substitution - Missense	47163824		no difference	-Fox-1, -Fox-2, -SRp55	NEUTRAL	0.826225	-	-
SETD2	Q9BYW2-1	c.2367A>G	p.Lys772Glu	Substitution - Missense	47163812		no difference	no difference	NEUTRAL	0.826225	-	-
SETD2	Q9BYW2-1	c.2370A>G	p.Thr773Ala	Substitution - Missense	47163809		no difference	+SC35, +SRp30c	NEUTRAL	0.631518	-	-
SETD2	Q9BYW2-1	c.2503T>C	p.Met817Thr	Substitution - Missense	47163676		no difference	no difference	NEUTRAL	0.826225	-	-
SETD2	Q9BYW2-1	c.2508A>G	p.Ile819Val	Substitution - Missense	47163671		no difference	+ZRANB2, +ETR-3	NEUTRAL	0.826225	-	-
SETD2	Q9BYW2-1	c.2596C>T	p.Ala848Val	Substitution - Missense	47163583		no difference	-Fox-1, -Fox-2, -KSRP	DELETERIOUS	0.505959	-	-
SETD2	Q9BYW2-1	c.2757G>C	p.Glu902Gln	Substitution - Missense	47163422		no difference	-SC35, +HTra2alpha, +HTra2beta1, +SRp38	DELETERIOUS	0.621275	-	-
SETD2	Q9BYW2-1	c.2836C>G	p.Thr928Arg	Substitution - Missense	47163343		no difference	-SC35	NEUTRAL	0.826225	-	-
SETD2	Q9BYW2-1	c.2847G>A	p.Val932Ile	Substitution - Missense	47163332		5'(0.74 --> <0.30)	-DAZAP1, -hnRNP A0, -hnRNP A1, -hnRNP A2/B1, -hnRNP D, -hnRNP DL, -SC35, +hnRNP F, +hnRNP H1, +hnRNP H2, +hnRNP H3, +SC35, +SF2/ASF	NEUTRAL	0.826225	-	-
SETD2	Q9BYW2-1	c.2979A>G	p.Arg976Gly	Substitution - Missense	47163200		no difference	-HTra2alpha, -PSF	NEUTRAL	0.826225	-	-
SETD2	Q9BYW2-1	c.3058C>T	p.Ser1002Phe	Substitution - Missense	47163121		no difference	+hnRNP C1, +hnRNP C2, +HuB, +HuR, +TIAL1	NEUTRAL	0.628313	-	-
SETD2	Q9BYW2-1	c.3138G>A	p.Glu1029Lys	Substitution - Missense	47163041		no difference	+hnRNP G	DELETERIOUS	0.549464	-	-
SETD2	Q9BYW2-1	c.3150A>G	p.Thr1033Ala	Substitution - Missense	47163029		no difference	no difference	NEUTRAL	0.826225	-	-
SETD2	Q9BYW2-1	c.3297G>A	p.Glu1082Lys	Substitution - Missense	47162882		no difference	-hnRNP H1, -hnRNP H2, -HTra2alpha, -HTra2beta1	DELETERIOUS	0.505959	-	-
SETD2	Q9BYW2-1	c.3343A>G	p.Tyr1097Cys	Substitution - Missense	47162836		no difference	+ETR-3, +SRp40	DELETERIOUS	0.605483	-	-
SETD2	Q9BYW2-1	c.3475C>T	p.Pro1141Leu	Substitution - Missense	47162704		no difference	-SRp55, +hnRNP I (PTB)	NEUTRAL	0.738345	-	-
SETD2	Q9BYW2-1	c.3537C>T	p.His1162Tyr	Substitution - Missense	47162642		no difference	-SRp20, -YB-1	NEUTRAL	0.683659	-	-
SETD2	Q9BYW2-1	c.3710G>C	p.Gln1219His	Substitution - Missense	47162469		no difference	+SRp40, +YB-1, +9G8, +HTra2beta1, +Nova-1, +Nova-2	NEUTRAL	0.602564	-	-
SETD2	Q9BYW2-1	c.3807T>A	p.Ser1252Thr	Substitution - Missense	47162372		no difference	-SRp20, -YB-1	NEUTRAL	0.826225	-	-
SETD2	Q9BYW2-1	c.3922C>T	p.Ala1290Val	Substitution - Missense	47162257		no difference	no difference	NEUTRAL	0.736888	-	-
SETD2	Q9BYW2-1	c.4072A>C	p.Asn1340Thr	Substitution - Missense	47162107		no difference	-SC35	NEUTRAL	0.736888	-	-
SETD2	Q9BYW2-1	c.4113G>A	p.Asp1354Asn	Substitution - Missense	47162066		no difference	no difference	NEUTRAL	0.826225	-	-
SETD2	Q9BYW2-1	c.4243A>G	p.Asp1397Gly	Substitution - Missense	47161936		no difference	no difference	NEUTRAL	0.614219	-	-
SETD2	Q9BYW2-1	c.4246T>C	p.Ile1398Thr	Substitution - Missense	47161933		no difference	+hnRNP A1, +hnRNP F, +hnRNP H1, +hnRNP H2, +hnRNP H3, +KSRP	NEUTRAL	0.653073	-	-
SETD2	Q9BYW2-1	c.4348A>G	p.Glu1432Gly	Substitution - Missense	47161831		5'(0.30 --> 0.65)	-SC35, -SF2/ASF, -SRp30c	NEUTRAL	0.733469	-	-
SETD2	Q9BYW2-1	c.5022C>A	p.Pro1657Thr	Substitution - Missense	47142994		no difference	no difference	NEUTRAL	0.826225	-	-
SETD2	Q9BYW2-1	c.5255G>C	p.Gln1734His	Substitution - Missense	47129678		5'(0.51 --> <0.30)	+SRp30c	NEUTRAL	0.826225	-	-
SETD2	Q9BYW2-1	c.5560C>T	p.Pro1836Leu	Substitution - Missense	47125763		no difference	+ETR-3	NEUTRAL	0.653073	-	-
SETD2	Q9BYW2-1	c.5656C>A	p.Ala1868Asp	Substitution - Missense	47125667		no difference	+MBNL1	NEUTRAL	0.653073	-	-
SETD2	Q9BYW2-1	c.5685T>C	p.Phe1878Leu	Substitution - Missense	47125638		no difference	-ETR-3, -HuB, -TIA-1, -TIAL1, +SF2/ASF, +SRp55	NEUTRAL	0.738345	-	-
SETD2	Q9BYW2-1	c.5719T>C	p.Met1889Thr	Substitution - Missense	47125604		no difference	-Fox-1, +hnRNP F, +hnRNP H1, +hnRNP H2, +hnRNP H3	NEUTRAL	0.712788	-	-
SETD2	Q9BYW2-1	c.5722A>G	p.Asp1890Gly	Substitution - Missense	47125601		no difference	-SRp30c, +SRp40	DELETERIOUS	0.635876	-	-
SETD2	Q9BYW2-1	c.5830A>G	p.Gln1926Arg	Substitution - Missense	47125493		no difference	-SRp20, -YB-1	NEUTRAL	0.631518	-	-
SETD2	Q9BYW2-1	c.5865G>A	p.Val1938Ile	Substitution - Missense	47125458		no difference	+hnRNP G, +Sam68	NEUTRAL	0.826225	-	-
SETD2	Q9BYW2-1	c.5872G>A	p.Ser1940Asn	Substitution - Missense	47125451		no difference	-hnRNP A1	NEUTRAL	0.738345	-	-
SETD2	Q9BYW2-1	c.5904A>G	p.Thr1951Ala	Substitution - Missense	47125419		no difference	no difference	NEUTRAL	0.826225	-	-
SETD2	Q9BYW2-1	c.5995A>G	p.Gln1981Arg	Substitution - Missense	47125328		no difference	-hnRNP G, +RBM5, +ZRANB2	DELETERIOUS	0.505959	-	-
SETD2	Q9BYW2-1	c.6052A>G	p.Asp2000Gly	Substitution - Missense	47125271		5'(<0.30 --> 0.94)	-Sam68, -SLM-2	DELETERIOUS	0.505959	-	-
SETD2	Q9BYW2-1	c.6079C>A	p.Ala2009Asp	Substitution - Missense	47125244		no difference	+SRp30c, +ZRANB2	DELETERIOUS	0.606973	-	-
SETD2	Q9BYW2-1	c.6162A>G	p.Thr2037Ala	Substitution - Missense	47108560		5'(0.75 --> 0.99)	-DAZAP1, -hnRNP A0, -hnRNP A1, -hnRNP A2/B1, -hnRNP D, -hnRNP DL, -SC35	NEUTRAL	0.826225	-	-
SETD2	Q9BYW2-1	c.6214C>T	p.Pro2054Leu	Substitution - Missense	47103785		no difference	no difference	DELETERIOUS	0.505959	-	-
SETD2	Q9BYW2-1	c.6222C>T	p.Pro2057Ser	Substitution - Missense	47103777		no difference	+DAZAP1, +hnRNP A0, +hnRNP A1, +hnRNP A2/B1, +hnRNP D, +hnRNP DL, +SC35	NEUTRAL	0.826225	-	-
SETD2	Q9BYW2-1	c.6226A>G	p.Asn2058Ser	Substitution - Missense	47103773		3'(0.35 --> <0.30)	-QKI, +SRp40	NEUTRAL	0.826225	-	-
SETD2	Q9BYW2-1	c.6482C>A	p.Asn2143Lys	Substitution - Missense	47098845		no difference	-DAZAP1, -hnRNP A1, -hnRNP A2/B1, -SRp30c, -YB-1	NEUTRAL	0.826225	-	-
SETD2	Q9BYW2-1	c.6508A>G	p.Tyr2152Cys	Substitution - Missense	47098819		no difference	+Sam68	DELETERIOUS	0.718713	-	-
SETD2	Q9BYW2-1	c.7324G>A	p.Ser2424Asn	Substitution - Missense	47079235		no difference	-hnRNP K	NEUTRAL	0.631518	-	-
SETD2	Q9BYW2-1	c.7414A>G	p.Lys2454Arg	Substitution - Missense	47061320		no difference	+SRp40, +Nova-1, +Nova-2, +SRp20, +YB-1	NEUTRAL	0.826225	-	-
SETD2	Q9BYW2-1	c.7500G>A	p.Val2483Ile	Substitution - Missense	47059214		no difference	-ETR-3	NEUTRAL	0.736888	-	-
SETD2	Q9BYW2-1	c.539C>G	p.S180*	Substitution - Nonsense	3:47165587-47165587		no difference	-9G8, -HTra2beta1, -Nova-1, -Nova-2	-	-	disease	80.99
SETD2	Q9BYW2-1	c.554C>G	p.S185*	Substitution - Nonsense	3:47165572-47165572	23797736	no difference	-YB-1	-	-	disease	81.06
SETD2	Q9BYW2-1	c.608C>G	p.S203*	Substitution - Nonsense	3:47165518-47165518	24166983	no difference	no difference	-	-	disease	81.38
SETD2	Q9BYW2-1	c.766C>T	p.Q256*	Substitution - Nonsense	3:47165360-47165360		no difference	-hnRNP H1, -hnRNP H2, -SRp30c, -SRp40, +ETR-3	-	-	disease	84.76
SETD2	Q9BYW2-1	c.1198C>T	p.R400*	Substitution - Nonsense	3:47164928-47164928		no difference	no difference	-	-	disease	86.52
SETD2	Q9BYW2-1	c.1321C>T	p.R441*	Substitution - Nonsense	3:47164805-47164805	24838835	no difference	+MBNL1, +SRp40	-	-	disease	86.92
SETD2	Q9BYW2-1	c.1396A>T	p.K466*	Substitution - Nonsense	3:47164730-47164730		no difference	-hnRNP H1, -hnRNP H2, -HTra2alpha, -HTra2beta1, -SRp54	-	-	disease	87.14
SETD2	Q9BYW2-1	c.1513G>T	p.E505*	Substitution - Nonsense	3:47164613-47164613		no difference	-HTra2beta1, -SF2/ASF, -SRp38, +KSRP	-	-	disease	87.45
SETD2	Q9BYW2-1	c.1549G>T	p.E517*	Substitution - Nonsense	3:47164577-47164577		no difference	-hnRNP H1, -hnRNP H2, +SF2/ASF, +SRp38	-	-	disease	87.55
SETD2	Q9BYW2-1	c.1612G>T	p.G538*	Substitution - Nonsense	3:47164514-47164514		no difference	-hnRNP C2, -hnRNP F, -hnRNP H1, -hnRNP H2, -hnRNP H3, -SF2/ASF, -SRp40, +HuB, +TIA-1, +TIAL1	-	-	disease	87.71
SETD2	Q9BYW2-1	c.1628C>A	p.S543*	Substitution - Nonsense	3:47164498-47164498		5'(<0.30 --> 0.42)	-SRp20, -YB-1	-	-	disease	87.75
SETD2	Q9BYW2-1	c.1679C>G	p.S560*	Substitution - Nonsense	3:47164447-47164447	24166983	no difference	-hnRNP G, -HuB	-	-	disease	87.89
SETD2	Q9BYW2-1	c.1679C>A	p.S560*	Substitution - Nonsense	3:47164447-47164447		no difference	-hnRNP G, +Sam68	-	-	disease	87.89
SETD2	Q9BYW2-1	c.1738G>T	p.E580*	Substitution - Nonsense	3:47164388-47164388	24166983	no difference	-HTra2beta1, +SLM-2	-	-	disease	88.06
SETD2	H7BXT4	c.1417A>T	p.R473*	Substitution - Nonsense	3:47164325-47164325	21248752	no difference	-hnRNP H1, -hnRNP H2, -HTra2alpha, -HTra2beta1	Mismatch between AA type and related AA position				Nonsense
SETD2	Q9BYW2-1	c.1853C>G	p.S618*	Substitution - Nonsense	3:47164273-47164273		no difference	-hnRNP G, -SRp20, -YB-1, +ETR-3	-	-	disease	88.34
SETD2	Q9BYW2-1	c.1858C>T	p.R620*	Substitution - Nonsense	3:47164268-47164268		no difference	no difference	-	-	disease	88.36
SETD2	Q9BYW2-1	c.1964T>A	p.L655*	Substitution - Nonsense	3:47164162-47164162	22461374	no difference	-HuB, -TIA-1, -TIAL1	-	-	disease	88.60
SETD2	Q9BYW2-1	c.2134A>T	p.K712*	Substitution - Nonsense	3:47163992-47163992	24140581	no difference	+Fox-2, +KSRP	-	-	disease	88.92
SETD2	Q9BYW2-1	c.2164C>T	p.Q722*	Substitution - Nonsense	3:47163962-47163962	24190505	no difference	-HuB, -Nova-1, -TIA-1	-	-	disease	88.97
SETD2	Q9BYW2-1	c.2181C>A	p.C727*	Substitution - Nonsense	3:47163945-47163945		5'(0.36 --> <0.30)	+SRp38, +Fox-1, +Fox-2, +KSRP	-	-	disease	89.00
SETD2	Q9BYW2-1	c.2269C>T	p.Q757*	Substitution - Nonsense	3:47163857-47163857		no difference	-SRp40, -YB-1	-	-	disease	89.17
SETD2	Q9BYW2-1	c.2329G>T	p.E777*	Substitution - Nonsense	3:47163797-47163797		no difference	-DAZAP1, -hnRNP A1, -hnRNP A2/B1, -hnRNP H1, -hnRNP H2, -HTra2alpha, -HTra2beta1, -SRp30c, -YB-1	-	-	disease	89.28
SETD2	Q9BYW2-1	c.2444C>A	p.S815*	Substitution - Nonsense	3:47163682-47163682		no difference	+9G8, +HTra2beta1, +Nova-2, +SRp40, +YB-1	-	-	disease	89.45
SETD2	Q9BYW2-1	c.2551G>T	p.E851*	Substitution - Nonsense	3:47163575-47163575		no difference	-hnRNP H1, -hnRNP H2, -HTra2alpha, -HTra2beta1	-	-	disease	89.59
SETD2	Q9BYW2-1	c.2560C>T	p.Q854*	Substitution - Nonsense	3:47163566-47163566		no difference	-SRp30c	-	-	disease	89.61
SETD2	Q9BYW2-1	c.2650C>T	p.Q884*	Substitution - Nonsense	3:47163476-47163476		3'(0.79 --> 0.85)	-9G8, -Nova-1, +ETR-3	-	-	disease	89.75
SETD2	Q9BYW2-1	c.2917A>T	p.R973*	Substitution - Nonsense	3:47163209-47163209		no difference	-hnRNP H1, -hnRNP H2, -HTra2alpha, -HTra2beta1, -SC35, -SRp38, -SRp54	-	-	disease	90.35
SETD2	Q9BYW2-1	c.2947G>T	p.E983*	Substitution - Nonsense	3:47163179-47163179	21720365	3'(<0.30 --> 0.30)	no difference	-	-	disease	90.39
SETD2	Q9BYW2-1	c.2987C>G	p.S996*	Substitution - Nonsense	3:47163139-47163139	23797736	no difference	+Fox-1, +Fox-2, +hnRNP A1, +ETR-3	-	-	disease	90.43
SETD2	Q9BYW2-1	c.3134C>A	p.S1045*	Substitution - Nonsense	3:47162992-47162992	22820256	no difference	+hnRNP G, +Sam68, +hnRNP H1, +hnRNP H2, +HTra2alpha, +HTra2beta1, +SRp54	-	-	disease	90.46
SETD2	Q9BYW2-1	c.3152C>A	p.S1051*	Substitution - Nonsense	3:47162974-47162974	22975805	no difference	-Nova-1	-	-	disease	90.47
SETD2	Q9BYW2-1	c.3187A>T	p.R1063*	Substitution - Nonsense	3:47162939-47162939		no difference	-hnRNP H1, -hnRNP H2, -HTra2alpha, -HTra2beta1	-	-	disease	90.47
SETD2	Q9BYW2-1	c.3199C>T	p.Q1067*	Substitution - Nonsense	3:47162927-47162927	22842228	no difference	+hnRNP I (PTB)	-	-	disease	90.47
SETD2	Q9BYW2-1	c.3304G>T	p.E1102*	Substitution - Nonsense	3:47162822-47162822	24166983	5'(<0.30 --> 0.97)	-KSRP, +hnRNP A1, +SC35, +SF2/ASF, +SRp30c	-	-	disease	90.36
SETD2	Q9BYW2-1	c.3339T>G	p.Y1113*	Substitution - Nonsense	3:47162787-47162787		no difference	-HuB, +SRp38	-	-	disease	90.35
SETD2	Q9BYW2-1	c.3490C>T	p.Q1164*	Substitution - Nonsense	3:47162636-47162636	22722201	no difference	+hnRNP A1, +hnRNP D, +hnRNP E1, +hnRNP E2	-	-	disease	90.41
SETD2	Q9BYW2-1	c.3650G>A	p.W1217*	Substitution - Nonsense	3:47162476-47162476	23797736	no difference	+hnRNP A1, +hnRNP I (PTB)	-	-	disease	90.39
SETD2	Q9BYW2-1	c.3651G>A	p.W1217*	Substitution - Nonsense	3:47162475-47162475		no difference	+YB-1	-	-	disease	90.38
SETD2	Q9BYW2-1	c.3652C>T	p.Q1218*	Substitution - Nonsense	3:47162474-47162474	22495314	no difference	+ZRANB2	-	-	disease	90.39
SETD2	Q9BYW2-1	c.3755C>G	p.S1252*	Substitution - Nonsense	3:47162371-47162371		no difference	-SRp20, -YB-1	-	-	disease	90.38
SETD2	Q9BYW2-1	c.3874C>T	p.Q1292*	Substitution - Nonsense	3:47162252-47162252	24166983	no difference	-DAZAP1, -hnRNP A1, -hnRNP A2/B1, -SRp30c, -YB-1	-	-	disease	90.14
SETD2	Q9BYW2-1	c.3929C>A	p.S1310*	Substitution - Nonsense	3:47162197-47162197	24166983	5'(0.75 --> 0.65)	-SRp20, -YB-1	-	-	disease	90.09
SETD2	Q9BYW2-1	c.3934A>T	p.R1312*	Substitution - Nonsense	3:47162192-47162192		5'(0.75 --> <0.30)	-ZRANB2	-	-	disease	90.06
SETD2	Q9BYW2-1	c.3964C>T	p.R1322*	Substitution - Nonsense	3:47162162-47162162	24166983	no difference	-SRp20, -YB-1	-	-	disease	90.03
SETD2	Q9BYW2-1	c.4102C>T	p.Q1368*	Substitution - Nonsense	3:47162024-47162024		5'(0.72 --> <0.30) 5'(<0.30 --> 0.83)	no difference	-	-	disease	89.89
SETD2	Q9BYW2-1	c.4180G>T	p.E1394*	Substitution - Nonsense	3:47161946-47161946		no difference	-hnRNP A1	-	-	disease	89.86
SETD2	Q9BYW2-1	c.4310C>G	p.S1437*	Substitution - Nonsense	3:47161816-47161816		no difference	-SRp20, -YB-1, +TIA-1, +TIAL1	-	-	disease	89.94
SETD2	Q9BYW2-1	c.4375C>T	p.R1459*	Substitution - Nonsense	3:47161751-47161751	23592488	no difference	-SRp40, +hnRNP A1, +SC35	-	-	disease	90.03
SETD2	Q9BYW2-1	c.4379G>A	p.W1460*	Substitution - Nonsense	3:47161747-47161747		no difference	-SF2/ASF, +SRp40	-	-	disease	90.03
SETD2	Q9BYW2-1	c.4380G>A	p.W1460*	Substitution - Nonsense	3:47161746-47161746		no difference	-hnRNP M, -HTra2beta1, -PSF, -SF2/ASF, +ETR-3	-	-	disease	90.03
SETD2	Q9BYW2-1	c.4432G>T	p.E1478*	Substitution - Nonsense	3:47161694-47161694		no difference	-hnRNP H1, -hnRNP H2, -HTra2alpha, -HTra2beta1	-	-	disease	90.04
SETD2	Q9BYW2-1	c.4450G>T	p.E1484*	Substitution - Nonsense	3:47161676-47161676		no difference	+SRp40	-	-	disease	90.00
SETD2	Q9BYW2-1	c.4474C>T	p.R1492*	Substitution - Nonsense	3:47158225-47158225		no difference	-ETR-3, -SC35, -SRp20, -YB-1, +hnRNP C2, +hnRNP F, +hnRNP H1, +hnRNP H2, +hnRNP H3, +SF2/ASF, +SRp40	-	-	disease	89.98
SETD2	Q9BYW2-1	c.4486C>T	p.R1496*	Substitution - Nonsense	3:47158213-47158213		no difference	no difference	-	-	disease	90.01
SETD2	Q9BYW2-1	c.4503T>A	p.C1501*	Substitution - Nonsense	3:47158196-47158196		5'(0.93 --> 0.89)	+Nova-1, +Nova-2	-	-	disease	90.01
SETD2	Q9BYW2-1	c.4552G>T	p.E1518*	Substitution - Nonsense	3:47158147-47158147		5'(0.52 --> <0.30) 5'(<0.30 --> 0.81)	-hnRNP F	-	-	disease	89.96
SETD2	Q9BYW2-1	c.4774C>T	p.R1592*	Substitution - Nonsense	3:47147552-47147552	23770606	no difference	-QKI	-	-	disease	88.86
SETD2	Q9BYW2-1	c.4930G>T	p.G1644*	Substitution - Nonsense	3:47143033-47143033		no difference	-SRp30c	-	-	disease	87.65
SETD2	Q9BYW2-1	c.4998T>G	p.Y1666*	Substitution - Nonsense	3:47142965-47142965		no difference	+hnRNP DL, +SC35, +SRp30c	-	-	disease	87.02
SETD2	Q9BYW2-1	c.4999C>T	p.Q1667*	Substitution - Nonsense	3:47142964-47142964		no difference	no difference	-	-	disease	86.97
SETD2	Q9BYW2-1	c.5122C>T	p.R1708*	Substitution - Nonsense	3:47139465-47139465		5'(0.77 --> 0.84)	no difference	-	-	disease	85.80
SETD2	Q9BYW2-1	c.5158G>T	p.E1720*	Substitution - Nonsense	3:47129722-47129722		no difference	-SC35, +TIA-1, +TIAL1	-	-	disease	85.94
SETD2	Q9BYW2-1	c.5266G>T	p.E1756*	Substitution - Nonsense	3:47129614-47129614		no difference	-SRp40	-	-	disease	86.06
SETD2	Q9BYW2-1	c.5345G>A	p.W1782*	Substitution - Nonsense	3:47127737-47127737		no difference	-SRp30c, -SRp40, -YB-1	-	-	disease	85.43
SETD2	Q9BYW2-1	c.5346G>A	p.W1782*	Substitution - Nonsense	3:47127736-47127736		no difference	-SRp30c, -SRp40	-	-	disease	85.43
SETD2	Q9BYW2-1	c.5392G>T	p.E1798*	Substitution - Nonsense	3:47127690-47127690	24166983	no difference	-SRp30c	-	-	disease	85.50
SETD2	Q9BYW2-1	c.5413G>T	p.E1805*	Substitution - Nonsense	3:47125857-47125857	24166983	no difference	no difference	-	-	disease	85.42
SETD2	Q9BYW2-1	c.5446G>T	p.E1816*	Substitution - Nonsense	3:47125824-47125824	22975805	no difference	-hnRNP F, -hnRNP H1, -hnRNP H2, -hnRNP H3, -SC35, +9G8, +SRp40	-	-	disease	85.23
SETD2	Q9BYW2-1	c.5485C>T	p.Q1829*	Substitution - Nonsense	3:47125785-47125785		3'(<0.30 --> 0.38)	+hnRNP A1, +hnRNP I (PTB), +hnRNP DL	-	-	disease	84.75
SETD2	Q9BYW2-1	c.5510T>A	p.L1837*	Substitution - Nonsense	3:47125760-47125760	23788652	3'(<0.30 --> 0.76)	+hnRNP A1	-	-	disease	84.67
SETD2	Q9BYW2-1	c.5599G>T	p.E1867*	Substitution - Nonsense	3:47125671-47125671	23788652	no difference	-SC35	-	-	disease	84.70
SETD2	Q9BYW2-1	c.5731C>T	p.Q1911*	Substitution - Nonsense	3:47125539-47125539	24166983	no difference	-SRp20, -YB-1	-	-	disease	84.94
SETD2	H7BXT4	c.4333A>T	p.K1445*	Substitution - Nonsense	3:47125428-47125428	20054297	no difference	-hnRNP DL, -SF1	Mismatch between AA type and related AA position				Nonsense
SETD2	Q9BYW2-1	c.5890G>T	p.E1964*	Substitution - Nonsense	3:47125380-47125380		no difference	-hnRNP H1, -hnRNP H2	-	-	disease	86.49
SETD2	Q9BYW2-1	c.5971G>T	p.E1991*	Substitution - Nonsense	3:47125299-47125299		no difference	-hnRNP H2, -SRp55	-	-	disease	87.31
SETD2	Q9BYW2-1	c.6070C>T	p.R2024*	Substitution - Nonsense	3:47108599-47108599		5'(0.78 --> 0.66)	no difference	-	-	disease	87.44
SETD2	Q9BYW2-1	c.6118C>T	p.R2040*	Substitution - Nonsense	3:47103828-47103828		no difference	no difference	-	-	disease	87.33
SETD2	Q9BYW2-1	c.6179C>G	p.S2060*	Substitution - Nonsense	3:47103767-47103767		3'(0.35 --> <0.30)	+hnRNP DL	-	-	disease	87.84
SETD2	Q9BYW2-1	c.6199A>T	p.K2067*	Substitution - Nonsense	3:47103747-47103747		no difference	-SF2/ASF, -SRp38	-	-	disease	87.90
SETD2	Q9BYW2-1	c.6208C>T	p.Q2070*	Substitution - Nonsense	3:47103738-47103738		no difference	-hnRNP G, +DAZAP1, +FMRP, +hnRNP A1, +hnRNP D, +hnRNP E1, +hnRNP K, +hnRNP P (TLS), +hnRNP Q, +hnRNP U, +HuD, +RBM5	-	-	disease	87.90
SETD2	Q9BYW2-1	c.6358G>T	p.E2120*	Substitution - Nonsense	3:47098916-47098916		no difference	-hnRNP H1, -hnRNP H2, -PSF, -SF2/ASF, -SRp30c, -SRp40, +SC35	-	-	disease	88.07
SETD2	Q9BYW2-1	c.6371T>A	p.L2124*	Substitution - Nonsense	3:47098903-47098903		no difference	-ETR-3	-	-	disease	88.01
SETD2	Q9BYW2-1	c.6382G>T	p.E2128*	Substitution - Nonsense	3:47098892-47098892		no difference	-hnRNP H1, -hnRNP H2, -SRp40	-	-	disease	87.91
SETD2	Q9BYW2-1	c.6391C>T	p.Q2131*	Substitution - Nonsense	3:47098883-47098883		no difference	-HTra2beta1, -Nova-1, -Nova-2	-	-	disease	87.85
SETD2	Q9BYW2-1	c.6528T>A	p.Y2176*	Substitution - Nonsense	3:47098746-47098746	21720365	no difference	-ETR-3, -SRp55, +hnRNP K	-	-	disease	87.36
SETD2	Q9BYW2-1	c.6748C>T	p.Q2250*	Substitution - Nonsense	3:47098526-47098526		no difference	-SRp40, -YB-1	-	-	disease	87.29
SETD2	Q9BYW2-1	c.6829C>T	p.Q2277*	Substitution - Nonsense	3:47098445-47098445		no difference	+ETR-3	-	-	disease	87.16
SETD2	Q9BYW2-1	c.6847C>T	p.Q2283*	Substitution - Nonsense	3:47098427-47098427		no difference	-SRp40	-	-	disease	87.20
SETD2	H7BXT4	c.5341C>T	p.Q1781*	Substitution - Nonsense	3:47098424-47098424	20054297	no difference	-SRp30c, -SRp40	Mismatch between AA type and related AA position				Nonsense
SETD2	Q9BYW2-1	c.6874C>T	p.Q2292*	Substitution - Nonsense	3:47098400-47098400		no difference	+hnRNP I (PTB)	-	-	disease	87.23
SETD2	Q9BYW2-1	c.7093C>T	p.Q2365*	Substitution - Nonsense	3:47087982-47087982		no difference	-SRp40	-	-	disease	87.38
SETD2	Q9BYW2-1	c.7195C>T	p.R2399*	Substitution - Nonsense	3:47084094-47084094		no difference	-SC35, +hnRNP I (PTB)	-	-	disease	87.32
SETD2	Q9BYW2-1	c.7336G>T	p.E2446*	Substitution - Nonsense	3:47079170-47079170		no difference	no difference	-	-	disease	87.28
SETD2	Q9BYW2-1	c.7405A>T	p.K2469*	Substitution - Nonsense	3:47061276-47061276		no difference	-hnRNP H1, -hnRNP H2, -HTra2alpha, -HTra2beta1, -SRp38	-	-	disease	86.60
SETD2	H7BXT4	c.5842-?_6186+?del?	p.?	Unspecified position		20501857	N/A	N/A	-	-	N/A	N/A	Exon deletion
